# Supplementary material for: Dioxygen Reactivity of Copper(I)/Manganese(II)-Porphyrin Assemblies: Mechanistic Studies and Cooperative Activation of O2
Source: Molecules. 2022 Feb 1;27(3):1000. doi: 10.3390/molecules27031000 (PMC8839022; doi:10.3390/molecules27031000)
Supplement: Supplementary file 1 [file molecules-27-01000-s001.zip]

Archive with 5 entries (4 files):
- __MACOSX/Supplimentry Files-Molecules-1550782-R1-Hematian/
- __MACOSX/Supplimentry Files-Molecules-1550782-R1-Hematian/._MnTPP-Cu-O2-Hematian-CSD 2128108 .cif
- __MACOSX/Supplimentry Files-Molecules-1550782-R1-Hematian/._Molecules-1550782-R1-Hematian-SI.pdf
- molecules-1550782-supplementary/MnTPP-Cu-O2-Hematian-CSD 2128108 .cif
- molecules-1550782-supplementary/molecules-1550782-supplementary.pdf
