# Supplementary material for: Dioxygen Reactivity of Copper(I)/Manganese(II)-Porphyrin Assemblies: Mechanistic Studies and Cooperative Activation of O2
Source: Molecules. 2022 Feb 1;27(3):1000. doi: 10.3390/molecules27031000 (PMC8839022; doi:10.3390/molecules27031000)
Supplement: Supplementary file 1 [file molecules-27-01000-s001.zip › molecules-1550782-supplementary/MnTPP-Cu-O2-Hematian-CSD 2128108 .cif]

 
data_FK_20211130_r_abs
 
_audit_creation_method            'SHELXL-2018/3'
_shelx_SHELXL_version_number      '2018/3'
_chemical_name_systematic         ?
_chemical_name_common             ?
_chemical_melting_point           ?
_chemical_formula_moiety          
 'C54 H48 Mn N4 O2, 2(C5 H10 O), Sb F6' 
_chemical_formula_sum
 'C64 H68 F6 Mn N4 O4 Sb' 
_chemical_formula_weight          1247.91

loop_
 _atom_type_symbol
 _atom_type_description
 _atom_type_scat_dispersion_real
 _atom_type_scat_dispersion_imag
 _atom_type_scat_source
 'C'  'C'   0.0033   0.0016
 'International Tables Vol C Tables 4.2.6.8 and 6.1.1.4'
 'H'  'H'   0.0000   0.0000
 'International Tables Vol C Tables 4.2.6.8 and 6.1.1.4'
 'F'  'F'   0.0171   0.0103
 'International Tables Vol C Tables 4.2.6.8 and 6.1.1.4'
 'Mn'  'Mn'   0.3368   0.7283
 'International Tables Vol C Tables 4.2.6.8 and 6.1.1.4'
 'N'  'N'   0.0061   0.0033
 'International Tables Vol C Tables 4.2.6.8 and 6.1.1.4'
 'O'  'O'   0.0106   0.0060
 'International Tables Vol C Tables 4.2.6.8 and 6.1.1.4'
 'Sb'  'Sb'  -0.5866   1.5461
 'International Tables Vol C Tables 4.2.6.8 and 6.1.1.4'
 
_space_group_crystal_system       tetragonal
_space_group_IT_number            96
_space_group_name_H-M_alt         'P 43 21 2'
_space_group_name_Hall            'P 4nw 2abw'
 
_shelx_space_group_comment
;
The symmetry employed for this shelxl refinement is uniquely defined
by the following loop, which should always be used as a source of
symmetry information in preference to the above space-group names.
They are only intended as comments.
;
 
loop_
 _space_group_symop_operation_xyz
 'x, y, z'
 '-x, -y, z+1/2'
 '-y+1/2, x+1/2, z+3/4'
 'y+1/2, -x+1/2, z+1/4'
 '-x+1/2, y+1/2, -z+3/4'
 'x+1/2, -y+1/2, -z+1/4'
 'y, x, -z'
 '-y, -x, -z+1/2'
 
_cell_length_a                    17.4544(3)
_cell_length_b                    17.4544(3)
_cell_length_c                    18.6564(7)
_cell_angle_alpha                 90
_cell_angle_beta                  90
_cell_angle_gamma                 90
_cell_volume                      5683.8(3)
_cell_formula_units_Z             4
_cell_measurement_temperature     100(2)
_cell_measurement_reflns_used     14216
_cell_measurement_theta_min       1.9890
_cell_measurement_theta_max       25.4420
 
_exptl_crystal_description        'irregular block'
_exptl_crystal_colour             red
_exptl_crystal_density_meas       ?
_exptl_crystal_density_method     ?
_exptl_crystal_density_diffrn     1.458          
_exptl_crystal_F_000              2568
_exptl_transmission_factor_min    ?
_exptl_transmission_factor_max    ?
_exptl_crystal_size_max           0.173
_exptl_crystal_size_mid           0.129
_exptl_crystal_size_min           0.083
_exptl_absorpt_coefficient_mu     0.770
_shelx_estimated_absorpt_T_min    0.878
_shelx_estimated_absorpt_T_max    0.939
_exptl_absorpt_correction_type    gaussian
_exptl_absorpt_correction_T_min   0.922
_exptl_absorpt_correction_T_max   0.955
_exptl_absorpt_process_details    
;
CrysAlisPro 1.171.40.53 (Rigaku Oxford Diffraction, 2019)
Numerical absorption correction based on gaussian integration over
			a multifaceted crystal model
Empirical absorption correction using spherical harmonics,
 implemented in SCALE3 ABSPACK scaling algorithm.
;
_oxdiff_exptl_absorpt_empirical_full_min           0.911
_oxdiff_exptl_absorpt_empirical_full_max           1.070
_oxdiff_exptl_absorpt_empirical_details
;
Empirical correction (ABSPACK) includes:
- Absorption correction using spherical harmonics
- Frame scaling
;
_exptl_absorpt_special_details    ?
_diffrn_ambient_temperature       100(2)
_diffrn_radiation_wavelength      0.71073
_diffrn_radiation_type            MoK\a
_diffrn_source                    'fine-focus sealed X-ray tube'
_diffrn_measurement_device_type   'Xcalibur, Atlas, Gemini'
_diffrn_radiation_monochromator   'graphite'
_diffrn_measurement_method        '\w scans'
_diffrn_standards_number          '.'
_diffrn_standards_interval_time   '.'
_diffrn_standards_decay_%         '.'
_diffrn_detector_area_resol_mean  5.1661
_diffrn_reflns_number             92450
_diffrn_reflns_av_unetI/netI      0.0396
_diffrn_reflns_av_R_equivalents   0.1081
_diffrn_reflns_limit_h_min        -21
_diffrn_reflns_limit_h_max        21
_diffrn_reflns_limit_k_min        -21
_diffrn_reflns_limit_k_max        21
_diffrn_reflns_limit_l_min        -22
_diffrn_reflns_limit_l_max        22
_diffrn_reflns_theta_min          2.334
_diffrn_reflns_theta_max          25.500
_diffrn_reflns_theta_full         25.242
_diffrn_measured_fraction_theta_max   0.999
_diffrn_measured_fraction_theta_full  0.999
_diffrn_reflns_Laue_measured_fraction_max    0.999
_diffrn_reflns_Laue_measured_fraction_full   0.999
_diffrn_reflns_point_group_measured_fraction_max   0.999
_diffrn_reflns_point_group_measured_fraction_full  0.999
_reflns_number_total              5299
_reflns_number_gt                 4500
_reflns_threshold_expression      'I > 2\s(I)'
_reflns_Friedel_coverage          0.743
_reflns_Friedel_fraction_max      1.000
_reflns_Friedel_fraction_full     1.000
 
_reflns_special_details
;
 Reflections were merged by SHELXL according to the crystal
 class for the calculation of statistics and refinement.
 
 _reflns_Friedel_fraction is defined as the number of unique
 Friedel pairs measured divided by the number that would be
 possible theoretically, ignoring centric projections and
 systematic absences.
;
 
_computing_data_collection        'CrysAlisPro 1.171.38.43f (Rigaku OD, 2015)'
_computing_cell_refinement        'CrysAlisPro 1.171.40.53 (Rigaku OD, 2019)'
_computing_data_reduction         'CrysAlisPro 1.171.40.53 (Rigaku OD, 2019)'
_computing_structure_solution     'SHELXT-2018/2 (Sheldrick, 2018)'
_computing_structure_refinement   'SHELXL-2018/3 (Sheldrick, 2018)'
_computing_molecular_graphics     'SHELXTL v6.10 (Sheldrick, 2008)'
_computing_publication_material   'SHELXTL v6.10 (Sheldrick, 2008)'
_refine_special_details           ?
_refine_ls_structure_factor_coef  Fsqd
_refine_ls_matrix_type            full
_refine_ls_weighting_scheme       calc
_refine_ls_weighting_details
'w=1/[\s^2^(Fo^2^)+(0.0350P)^2^+6.2086P] where P=(Fo^2^+2Fc^2^)/3'
_atom_sites_solution_primary      direct
_atom_sites_solution_secondary    difmap
_atom_sites_solution_hydrogens    geom
_refine_ls_hydrogen_treatment     constr
_refine_ls_extinction_method      none
_refine_ls_extinction_coef        .
_refine_ls_abs_structure_details
;
 Flack x determined using 1720 quotients [(I+)-(I-)]/[(I+)+(I-)]
 (Parsons, Flack and Wagner, Acta Cryst. B69 (2013) 249-259).
;
_refine_ls_abs_structure_Flack    -0.047(13)
_chemical_absolute_configuration  .
_refine_ls_number_reflns          5299
_refine_ls_number_parameters      377
_refine_ls_number_restraints      0
_refine_ls_R_factor_all           0.0494
_refine_ls_R_factor_gt            0.0359
_refine_ls_wR_factor_ref          0.0859
_refine_ls_wR_factor_gt           0.0791
_refine_ls_goodness_of_fit_ref    1.015
_refine_ls_restrained_S_all       1.015
_refine_ls_shift/su_max           0.012
_refine_ls_shift/su_mean          0.000
 
loop_
 _atom_site_label
 _atom_site_type_symbol
 _atom_site_fract_x
 _atom_site_fract_y
 _atom_site_fract_z
 _atom_site_U_iso_or_equiv
 _atom_site_adp_type
 _atom_site_occupancy
 _atom_site_site_symmetry_order  
 _atom_site_calc_flag
 _atom_site_refinement_flags_posn
 _atom_site_refinement_flags_adp
 _atom_site_refinement_flags_occupancy
 _atom_site_disorder_assembly
 _atom_site_disorder_group
Mn1 Mn 0.36215(4) 0.36215(4) 0.500000 0.0124(2) Uani 1 2 d S T P . .
N1 N 0.2475(2) 0.3616(2) 0.5079(2) 0.0159(8) Uani 1 1 d . . . . .
N2 N 0.3625(2) 0.4769(2) 0.5079(2) 0.0132(8) Uani 1 1 d . . . . .
O1 O 0.36818(18) 0.35211(18) 0.62128(15) 0.0180(7) Uani 1 1 d . . . . .
C1 C 0.2008(3) 0.2982(3) 0.5102(3) 0.0163(11) Uani 1 1 d . . . . .
C2 C 0.1230(3) 0.3228(3) 0.5196(3) 0.0218(13) Uani 1 1 d . . . . .
H2 H 0.079312 0.290400 0.522003 0.026 Uiso 1 1 calc R U . . .
C3 C 0.1228(3) 0.3995(3) 0.5244(3) 0.0220(13) Uani 1 1 d . . . . .
H3 H 0.079200 0.431003 0.532057 0.026 Uiso 1 1 calc R U . . .
C4 C 0.2006(3) 0.4254(3) 0.5160(3) 0.0187(13) Uani 1 1 d . . . . .
C5 C 0.2235(3) 0.5011(3) 0.5163(2) 0.0155(11) Uani 1 1 d . . . . .
C6 C 0.2993(3) 0.5244(3) 0.5123(3) 0.0155(11) Uani 1 1 d . . . . .
C7 C 0.3244(3) 0.6023(3) 0.5127(3) 0.0179(12) Uani 1 1 d . . . . .
H7 H 0.292489 0.646241 0.515374 0.021 Uiso 1 1 calc R U . . .
C8 C 0.4008(3) 0.6022(3) 0.5088(3) 0.0179(10) Uani 1 1 d . . . . .
H8 H 0.432917 0.646153 0.508008 0.022 Uiso 1 1 calc R U . . .
C9 C 0.4255(3) 0.5244(3) 0.5060(3) 0.0164(11) Uani 1 1 d . . . . .
C10 C 0.5010(3) 0.5010(3) 0.500000 0.0149(13) Uani 1 2 d S T P . .
C10A C 0.2232(3) 0.2232(3) 0.500000 0.0180(15) Uani 1 2 d S T P . .
C11 C 0.1625(3) 0.1625(3) 0.500000 0.0189(16) Uani 1 2 d S T P . .
C12 C 0.1409(3) 0.1271(3) 0.4370(3) 0.0290(13) Uani 1 1 d . . . . .
H12 H 0.164566 0.141641 0.393197 0.035 Uiso 1 1 calc R U . . .
C13 C 0.0853(3) 0.0705(4) 0.4369(3) 0.0314(14) Uani 1 1 d . . . . .
H13 H 0.071588 0.046016 0.393310 0.038 Uiso 1 1 calc R U . . .
C14 C 0.0498(3) 0.0498(3) 0.500000 0.0277(18) Uani 1 2 d S T P . .
H14 H 0.011311 0.011314 0.499999 0.033 Uiso 1 2 calc R U P . .
C15 C 0.1624(3) 0.5603(3) 0.5209(3) 0.0188(12) Uani 1 1 d . . . . .
C16 C 0.1107(3) 0.5696(3) 0.4648(3) 0.0279(14) Uani 1 1 d . . . . .
H16 H 0.116076 0.539558 0.422582 0.033 Uiso 1 1 calc R U . . .
C17 C 0.0518(3) 0.6220(3) 0.4699(4) 0.0340(16) Uani 1 1 d . . . . .
H17 H 0.017529 0.629054 0.430830 0.041 Uiso 1 1 calc R U . . .
C18 C 0.0428(4) 0.6636(3) 0.5310(4) 0.0351(15) Uani 1 1 d . . . . .
H18 H 0.000766 0.697814 0.535391 0.042 Uiso 1 1 calc R U . . .
C19 C 0.0941(3) 0.6565(3) 0.5865(3) 0.0315(14) Uani 1 1 d . . . . .
H19 H 0.088145 0.687131 0.628294 0.038 Uiso 1 1 calc R U . . .
C20 C 0.1538(3) 0.6055(3) 0.5820(3) 0.0240(12) Uani 1 1 d . . . . .
H20 H 0.189222 0.600940 0.620490 0.029 Uiso 1 1 calc R U . . .
C21 C 0.5617(3) 0.5617(3) 0.500000 0.0177(15) Uani 1 2 d S T P . .
C22 C 0.5777(3) 0.6025(3) 0.5620(3) 0.0216(12) Uani 1 1 d . . . . .
H22 H 0.549775 0.592454 0.604666 0.026 Uiso 1 1 calc R U . . .
C23 C 0.6347(3) 0.6580(3) 0.5614(3) 0.0265(13) Uani 1 1 d . . . . .
H23 H 0.646200 0.685001 0.604330 0.032 Uiso 1 1 calc R U . . .
C24 C 0.6747(3) 0.6747(3) 0.500000 0.0276(18) Uani 1 2 d S T P . .
H24 H 0.713187 0.713187 0.500000 0.033 Uiso 1 2 calc R U P . .
C1L C 0.3533(4) 0.2823(3) 0.6620(3) 0.0247(12) Uani 1 1 d . . . . .
H1L H 0.319006 0.247962 0.633442 0.030 Uiso 1 1 calc R U . . .
C2L C 0.3109(4) 0.3098(4) 0.7280(3) 0.0415(16) Uani 1 1 d . . . . .
H2LA H 0.318397 0.274640 0.769049 0.050 Uiso 1 1 calc R U . . .
H2LB H 0.255342 0.315701 0.718633 0.050 Uiso 1 1 calc R U . . .
C3L C 0.3497(3) 0.3879(3) 0.7411(3) 0.0300(13) Uani 1 1 d . . . . .
H3LA H 0.318380 0.421117 0.772607 0.036 Uiso 1 1 calc R U . . .
H3LB H 0.401442 0.381771 0.762167 0.036 Uiso 1 1 calc R U . . .
C4L C 0.3535(4) 0.4186(3) 0.6661(3) 0.0253(12) Uani 1 1 d . . . . .
H4LA H 0.304516 0.443337 0.652601 0.030 Uiso 1 1 calc R U . . .
H4LB H 0.395328 0.456628 0.661363 0.030 Uiso 1 1 calc R U . . .
C5L C 0.4260(4) 0.2424(4) 0.6766(4) 0.051(2) Uani 1 1 d . . . . .
H5LA H 0.455476 0.237830 0.632080 0.077 Uiso 1 1 calc R U . . .
H5LB H 0.415239 0.191122 0.695573 0.077 Uiso 1 1 calc R U . . .
H5LC H 0.455668 0.271555 0.711845 0.077 Uiso 1 1 calc R U . . .
O2 O 0.4083(4) 0.7918(3) 0.4819(4) 0.083(2) Uani 1 1 d . . . . .
C2S C 0.4982(6) 0.8890(5) 0.4699(5) 0.082(3) Uani 1 1 d . . . . .
H2SA H 0.549553 0.869529 0.483193 0.098 Uiso 0.54(2) 1 calc R U P A 1
H2SB H 0.504413 0.936332 0.441288 0.098 Uiso 0.54(2) 1 calc R U P A 1
H2SC H 0.476560 0.915590 0.427668 0.098 Uiso 0.46(2) 1 calc R U P A 2
H2SD H 0.551844 0.905855 0.476884 0.098 Uiso 0.46(2) 1 calc R U P A 2
C3S C 0.4507(5) 0.9044(5) 0.5362(4) 0.057(2) Uani 1 1 d . . . . .
H3SA H 0.483296 0.919708 0.577202 0.068 Uiso 1 1 calc R U . . .
H3SB H 0.411965 0.944738 0.527357 0.068 Uiso 1 1 calc R U . . .
C4S C 0.4136(5) 0.8280(5) 0.5491(4) 0.056(2) Uani 1 1 d . . . . .
H4SA H 0.445030 0.796935 0.582330 0.067 Uiso 1 1 calc R U . . .
H4SB H 0.362072 0.834867 0.570228 0.067 Uiso 1 1 calc R U . . .
C5S C 0.5012(5) 0.7722(5) 0.3918(4) 0.065(2) Uani 1 1 d . . . . .
H5SA H 0.471198 0.725508 0.383866 0.097 Uiso 0.54(2) 1 calc R U P A 1
H5SB H 0.545861 0.760275 0.421558 0.097 Uiso 0.54(2) 1 calc R U P A 1
H5SC H 0.518296 0.792687 0.345575 0.097 Uiso 0.54(2) 1 calc R U P A 1
H5SD H 0.507611 0.716608 0.395743 0.097 Uiso 0.46(2) 1 calc R U P A 2
H5SE H 0.545984 0.794366 0.367870 0.097 Uiso 0.46(2) 1 calc R U P A 2
H5SF H 0.455050 0.783499 0.363752 0.097 Uiso 0.46(2) 1 calc R U P A 2
Sb1 Sb 0.35682(2) 0.64318(2) 0.750000 0.02043(14) Uani 1 2 d S T P . .
F1 F 0.2885(2) 0.5750(2) 0.7073(2) 0.0455(10) Uani 1 1 d . . . . .
F2 F 0.2813(2) 0.6736(2) 0.8137(2) 0.0470(11) Uani 1 1 d . . . . .
F3 F 0.3885(2) 0.5665(2) 0.8129(2) 0.0437(10) Uani 1 1 d . . . . .
C1S C 0.4539(9) 0.8290(7) 0.4280(8) 0.039(5) Uani 0.54(2) 1 d . . P A 1
H1S H 0.419613 0.854724 0.392416 0.047 Uiso 0.54(2) 1 calc R U P A 1
C1SA C 0.4937(13) 0.8043(12) 0.4613(12) 0.066(7) Uani 0.46(2) 1 d . . P A 2
H1SA H 0.528435 0.777933 0.496026 0.080 Uiso 0.46(2) 1 calc R U P A 2
 
loop_
 _atom_site_aniso_label
 _atom_site_aniso_U_11
 _atom_site_aniso_U_22
 _atom_site_aniso_U_33
 _atom_site_aniso_U_23
 _atom_site_aniso_U_13
 _atom_site_aniso_U_12
Mn1 0.0120(3) 0.0120(3) 0.0132(4) 0.0009(3) -0.0009(3) -0.0014(4)
N1 0.0137(18) 0.0159(19) 0.018(2) -0.002(2) 0.0013(17) -0.0014(17)
N2 0.0141(19) 0.0122(18) 0.013(2) 0.0029(17) 0.000(2) 0.0000(17)
O1 0.0236(19) 0.0164(17) 0.0138(15) 0.0012(14) 0.0010(14) 0.0008(15)
C1 0.014(2) 0.022(3) 0.013(3) -0.002(2) 0.000(2) -0.005(2)
C2 0.015(3) 0.025(3) 0.026(3) 0.001(2) 0.003(2) -0.008(2)
C3 0.016(3) 0.025(3) 0.026(3) -0.001(2) 0.003(2) 0.001(2)
C4 0.017(3) 0.021(3) 0.019(3) 0.000(2) 0.002(2) -0.001(2)
C5 0.016(3) 0.020(3) 0.011(3) 0.003(2) -0.001(2) 0.001(2)
C6 0.016(2) 0.017(3) 0.013(3) 0.002(2) -0.003(2) 0.002(2)
C7 0.021(3) 0.014(3) 0.019(3) 0.004(2) 0.000(2) 0.0029(19)
C8 0.022(3) 0.013(3) 0.019(3) -0.003(2) 0.000(2) -0.0038(19)
C9 0.018(2) 0.016(2) 0.015(3) 0.003(2) -0.001(3) -0.002(2)
C10 0.017(2) 0.017(2) 0.011(3) 0.001(2) -0.001(2) -0.002(2)
C10A 0.022(2) 0.022(2) 0.011(3) -0.001(3) 0.001(3) -0.007(3)
C11 0.019(2) 0.019(2) 0.018(3) 0.002(3) -0.002(3) 0.000(3)
C12 0.034(3) 0.036(3) 0.017(3) -0.001(2) 0.001(3) -0.016(3)
C13 0.031(4) 0.037(4) 0.026(3) -0.008(3) -0.001(3) -0.015(3)
C14 0.024(3) 0.024(3) 0.035(5) 0.001(3) -0.001(3) -0.012(3)
C15 0.014(3) 0.015(3) 0.028(3) 0.005(2) 0.005(2) -0.003(2)
C16 0.026(3) 0.029(3) 0.029(3) 0.007(3) -0.003(3) -0.001(3)
C17 0.021(3) 0.036(4) 0.046(4) 0.017(3) -0.009(3) 0.004(3)
C18 0.021(3) 0.024(3) 0.061(4) 0.010(3) 0.007(3) 0.006(2)
C19 0.028(3) 0.019(3) 0.047(4) 0.001(3) 0.011(3) -0.001(2)
C20 0.024(3) 0.019(3) 0.030(3) 0.004(2) 0.003(3) -0.004(2)
C21 0.015(2) 0.015(2) 0.023(4) -0.003(3) 0.003(3) -0.004(3)
C22 0.020(3) 0.024(3) 0.020(3) 0.002(2) 0.001(2) -0.003(2)
C23 0.026(3) 0.025(3) 0.028(3) -0.007(2) -0.002(3) -0.006(2)
C24 0.020(2) 0.020(2) 0.043(5) -0.001(3) 0.001(3) -0.006(3)
C1L 0.036(3) 0.018(3) 0.020(3) 0.001(2) 0.005(3) 0.000(3)
C2L 0.050(5) 0.042(4) 0.032(4) 0.008(3) 0.004(3) 0.000(3)
C3L 0.047(3) 0.026(3) 0.017(3) -0.004(2) 0.007(3) 0.001(3)
C4L 0.033(3) 0.022(3) 0.021(3) -0.005(2) -0.003(3) 0.003(3)
C5L 0.061(5) 0.052(4) 0.041(4) 0.009(4) 0.004(4) 0.016(4)
O2 0.108(5) 0.051(3) 0.089(5) -0.010(3) 0.029(4) -0.025(4)
C2S 0.120(9) 0.058(6) 0.068(6) -0.018(5) 0.033(6) -0.044(6)
C3S 0.069(6) 0.046(5) 0.055(5) -0.004(4) -0.003(4) -0.009(4)
C4S 0.055(5) 0.065(6) 0.047(5) 0.016(4) -0.010(4) -0.001(4)
C5S 0.072(6) 0.048(5) 0.073(6) -0.004(4) 0.002(5) 0.002(4)
Sb1 0.01797(16) 0.01797(16) 0.0253(2) 0.00167(17) 0.00167(17) 0.0027(2)
F1 0.042(2) 0.039(2) 0.055(2) -0.001(2) -0.017(2) -0.0123(18)
F2 0.037(2) 0.062(3) 0.042(2) 0.0092(19) 0.0179(18) 0.0201(19)
F3 0.056(2) 0.034(2) 0.041(2) 0.0096(17) -0.0119(18) 0.0115(18)
C1S 0.049(9) 0.033(7) 0.036(8) -0.001(6) 0.008(7) 0.005(6)
C1SA 0.085(17) 0.058(13) 0.056(12) 0.004(10) -0.021(12) 0.019(11)
 
_geom_special_details
;
 All esds (except the esd in the dihedral angle between two l.s. planes)
 are estimated using the full covariance matrix.  The cell esds are taken
 into account individually in the estimation of esds in distances, angles
 and torsion angles; correlations between esds in cell parameters are only
 used when they are defined by crystal symmetry.  An approximate (isotropic)
 treatment of cell esds is used for estimating esds involving l.s. planes.
;
 
loop_
 _geom_bond_atom_site_label_1
 _geom_bond_atom_site_label_2
 _geom_bond_distance
 _geom_bond_site_symmetry_2
 _geom_bond_publ_flag
Mn1 N1 2.007(4) 7_556 ?
Mn1 N1 2.007(4) . ?
Mn1 N2 2.008(4) . ?
Mn1 N2 2.008(4) 7_556 ?
Mn1 O1 2.272(3) 7_556 ?
Mn1 O1 2.272(3) . ?
N1 C1 1.374(6) . ?
N1 C4 1.390(7) . ?
N2 C9 1.377(6) . ?
N2 C6 1.383(6) . ?
O1 C4L 1.453(6) . ?
O1 C1L 1.459(6) . ?
C1 C10A 1.380(6) . ?
C1 C2 1.435(7) . ?
C2 C3 1.342(7) . ?
C2 H2 0.9500 . ?
C3 C4 1.439(7) . ?
C3 H3 0.9500 . ?
C4 C5 1.381(7) . ?
C5 C6 1.385(7) . ?
C5 C15 1.487(7) . ?
C6 C7 1.429(7) . ?
C7 C8 1.335(7) . ?
C7 H7 0.9500 . ?
C8 C9 1.427(6) . ?
C8 H8 0.9500 . ?
C9 C10 1.385(6) . ?
C10 C21 1.496(9) . ?
C10A C11 1.499(9) . ?
C11 C12 1.380(6) . ?
C11 C12 1.380(6) 7_556 ?
C12 C13 1.384(7) . ?
C12 H12 0.9500 . ?
C13 C14 1.379(7) . ?
C13 H13 0.9500 . ?
C14 H14 0.9500 . ?
C15 C16 1.391(8) . ?
C15 C20 1.395(7) . ?
C16 C17 1.381(8) . ?
C16 H16 0.9500 . ?
C17 C18 1.361(9) . ?
C17 H17 0.9500 . ?
C18 C19 1.373(9) . ?
C18 H18 0.9500 . ?
C19 C20 1.375(8) . ?
C19 H19 0.9500 . ?
C20 H20 0.9500 . ?
C21 C22 1.386(6) 7_556 ?
C21 C22 1.386(6) . ?
C22 C23 1.390(7) . ?
C22 H22 0.9500 . ?
C23 C24 1.373(6) . ?
C23 H23 0.9500 . ?
C24 H24 0.9500 . ?
C1L C5L 1.474(9) . ?
C1L C2L 1.516(8) . ?
C1L H1L 1.0000 . ?
C2L C3L 1.542(8) . ?
C2L H2LA 0.9900 . ?
C2L H2LB 0.9900 . ?
C3L C4L 1.501(7) . ?
C3L H3LA 0.9900 . ?
C3L H3LB 0.9900 . ?
C4L H4LA 0.9900 . ?
C4L H4LB 0.9900 . ?
C5L H5LA 0.9800 . ?
C5L H5LB 0.9800 . ?
C5L H5LC 0.9800 . ?
O2 C4S 1.407(10) . ?
O2 C1S 1.437(14) . ?
O2 C1SA 1.56(2) . ?
C2S C1SA 1.49(2) . ?
C2S C3S 1.513(11) . ?
C2S C1S 1.519(16) . ?
C2S H2SA 0.9900 . ?
C2S H2SB 0.9900 . ?
C2S H2SC 0.9900 . ?
C2S H2SD 0.9900 . ?
C3S C4S 1.501(10) . ?
C3S H3SA 0.9900 . ?
C3S H3SB 0.9900 . ?
C4S H4SA 0.9900 . ?
C4S H4SB 0.9900 . ?
C5S C1SA 1.42(2) . ?
C5S C1S 1.456(14) . ?
C5S H5SA 0.9800 . ?
C5S H5SB 0.9800 . ?
C5S H5SC 0.9800 . ?
C5S H5SD 0.9800 . ?
C5S H5SE 0.9800 . ?
C5S H5SF 0.9800 . ?
Sb1 F2 1.852(3) 8_666 ?
Sb1 F2 1.852(3) . ?
Sb1 F1 1.863(3) 8_666 ?
Sb1 F1 1.863(3) . ?
Sb1 F3 1.864(3) . ?
Sb1 F3 1.864(3) 8_666 ?
C1S H1S 1.0000 . ?
C1SA H1SA 1.0000 . ?
 
loop_
 _geom_angle_atom_site_label_1
 _geom_angle_atom_site_label_2
 _geom_angle_atom_site_label_3
 _geom_angle
 _geom_angle_site_symmetry_1
 _geom_angle_site_symmetry_3
 _geom_angle_publ_flag
N1 Mn1 N1 89.8(2) 7_556 . ?
N1 Mn1 N2 179.91(19) 7_556 . ?
N1 Mn1 N2 90.15(17) . . ?
N1 Mn1 N2 90.15(17) 7_556 7_556 ?
N1 Mn1 N2 179.91(19) . 7_556 ?
N2 Mn1 N2 89.9(2) . 7_556 ?
N1 Mn1 O1 88.43(14) 7_556 7_556 ?
N1 Mn1 O1 89.81(14) . 7_556 ?
N2 Mn1 O1 91.55(14) . 7_556 ?
N2 Mn1 O1 90.21(14) 7_556 7_556 ?
N1 Mn1 O1 89.80(14) 7_556 . ?
N1 Mn1 O1 88.43(14) . . ?
N2 Mn1 O1 90.21(14) . . ?
N2 Mn1 O1 91.55(14) 7_556 . ?
O1 Mn1 O1 177.51(17) 7_556 . ?
C1 N1 C4 107.0(4) . . ?
C1 N1 Mn1 126.7(3) . . ?
C4 N1 Mn1 126.3(3) . . ?
C9 N2 C6 106.1(4) . . ?
C9 N2 Mn1 127.0(3) . . ?
C6 N2 Mn1 126.8(3) . . ?
C4L O1 C1L 109.7(3) . . ?
C4L O1 Mn1 120.2(3) . . ?
C1L O1 Mn1 125.0(3) . . ?
N1 C1 C10A 126.3(5) . . ?
N1 C1 C2 109.0(4) . . ?
C10A C1 C2 124.6(5) . . ?
C3 C2 C1 107.9(5) . . ?
C3 C2 H2 126.0 . . ?
C1 C2 H2 126.0 . . ?
C2 C3 C4 107.7(5) . . ?
C2 C3 H3 126.2 . . ?
C4 C3 H3 126.2 . . ?
C5 C4 N1 126.6(5) . . ?
C5 C4 C3 125.0(5) . . ?
N1 C4 C3 108.4(4) . . ?
C4 C5 C6 123.9(5) . . ?
C4 C5 C15 117.2(4) . . ?
C6 C5 C15 118.9(4) . . ?
N2 C6 C5 126.1(5) . . ?
N2 C6 C7 109.0(4) . . ?
C5 C6 C7 124.9(5) . . ?
C8 C7 C6 107.8(5) . . ?
C8 C7 H7 126.1 . . ?
C6 C7 H7 126.1 . . ?
C7 C8 C9 107.7(5) . . ?
C7 C8 H8 126.2 . . ?
C9 C8 H8 126.2 . . ?
N2 C9 C10 125.8(5) . . ?
N2 C9 C8 109.4(4) . . ?
C10 C9 C8 124.8(5) . . ?
C9 C10 C9 124.5(6) 7_556 . ?
C9 C10 C21 117.7(3) 7_556 . ?
C9 C10 C21 117.7(3) . . ?
C1 C10A C1 123.8(6) 7_556 . ?
C1 C10A C11 118.1(3) 7_556 . ?
C1 C10A C11 118.1(3) . . ?
C12 C11 C12 118.7(6) . 7_556 ?
C12 C11 C10A 120.6(3) . . ?
C12 C11 C10A 120.6(3) 7_556 . ?
C11 C12 C13 120.8(5) . . ?
C11 C12 H12 119.6 . . ?
C13 C12 H12 119.6 . . ?
C14 C13 C12 120.1(5) . . ?
C14 C13 H13 119.9 . . ?
C12 C13 H13 119.9 . . ?
C13 C14 C13 119.5(7) 7_556 . ?
C13 C14 H14 120.2 7_556 . ?
C13 C14 H14 120.2 . . ?
C16 C15 C20 118.7(5) . . ?
C16 C15 C5 120.2(5) . . ?
C20 C15 C5 121.1(5) . . ?
C17 C16 C15 120.6(6) . . ?
C17 C16 H16 119.7 . . ?
C15 C16 H16 119.7 . . ?
C18 C17 C16 119.8(6) . . ?
C18 C17 H17 120.1 . . ?
C16 C17 H17 120.1 . . ?
C17 C18 C19 120.6(5) . . ?
C17 C18 H18 119.7 . . ?
C19 C18 H18 119.7 . . ?
C18 C19 C20 120.4(6) . . ?
C18 C19 H19 119.8 . . ?
C20 C19 H19 119.8 . . ?
C19 C20 C15 119.9(5) . . ?
C19 C20 H20 120.1 . . ?
C15 C20 H20 120.1 . . ?
C22 C21 C22 119.2(6) 7_556 . ?
C22 C21 C10 120.4(3) 7_556 . ?
C22 C21 C10 120.4(3) . . ?
C21 C22 C23 119.8(5) . . ?
C21 C22 H22 120.1 . . ?
C23 C22 H22 120.1 . . ?
C24 C23 C22 121.2(5) . . ?
C24 C23 H23 119.4 . . ?
C22 C23 H23 119.4 . . ?
C23 C24 C23 118.8(7) . 7_556 ?
C23 C24 H24 120.6 . . ?
C23 C24 H24 120.6 7_556 . ?
O1 C1L C5L 109.7(5) . . ?
O1 C1L C2L 104.2(4) . . ?
C5L C1L C2L 114.8(5) . . ?
O1 C1L H1L 109.3 . . ?
C5L C1L H1L 109.3 . . ?
C2L C1L H1L 109.3 . . ?
C1L C2L C3L 101.2(5) . . ?
C1L C2L H2LA 111.5 . . ?
C3L C2L H2LA 111.5 . . ?
C1L C2L H2LB 111.5 . . ?
C3L C2L H2LB 111.5 . . ?
H2LA C2L H2LB 109.3 . . ?
C4L C3L C2L 100.8(4) . . ?
C4L C3L H3LA 111.6 . . ?
C2L C3L H3LA 111.6 . . ?
C4L C3L H3LB 111.6 . . ?
C2L C3L H3LB 111.6 . . ?
H3LA C3L H3LB 109.4 . . ?
O1 C4L C3L 105.0(4) . . ?
O1 C4L H4LA 110.8 . . ?
C3L C4L H4LA 110.8 . . ?
O1 C4L H4LB 110.8 . . ?
C3L C4L H4LB 110.8 . . ?
H4LA C4L H4LB 108.8 . . ?
C1L C5L H5LA 109.5 . . ?
C1L C5L H5LB 109.5 . . ?
H5LA C5L H5LB 109.5 . . ?
C1L C5L H5LC 109.5 . . ?
H5LA C5L H5LC 109.5 . . ?
H5LB C5L H5LC 109.5 . . ?
C4S O2 C1S 112.5(7) . . ?
C4S O2 C1SA 95.4(9) . . ?
C1SA C2S C3S 103.7(11) . . ?
C3S C2S C1S 105.3(8) . . ?
C3S C2S H2SA 110.7 . . ?
C1S C2S H2SA 110.7 . . ?
C3S C2S H2SB 110.7 . . ?
C1S C2S H2SB 110.7 . . ?
H2SA C2S H2SB 108.8 . . ?
C1SA C2S H2SC 111.0 . . ?
C3S C2S H2SC 111.0 . . ?
C1SA C2S H2SD 111.0 . . ?
C3S C2S H2SD 111.0 . . ?
H2SC C2S H2SD 109.0 . . ?
C4S C3S C2S 102.1(7) . . ?
C4S C3S H3SA 111.4 . . ?
C2S C3S H3SA 111.4 . . ?
C4S C3S H3SB 111.4 . . ?
C2S C3S H3SB 111.4 . . ?
H3SA C3S H3SB 109.2 . . ?
O2 C4S C3S 106.6(6) . . ?
O2 C4S H4SA 110.4 . . ?
C3S C4S H4SA 110.4 . . ?
O2 C4S H4SB 110.4 . . ?
C3S C4S H4SB 110.4 . . ?
H4SA C4S H4SB 108.6 . . ?
C1S C5S H5SA 109.5 . . ?
C1S C5S H5SB 109.5 . . ?
H5SA C5S H5SB 109.5 . . ?
C1S C5S H5SC 109.4 . . ?
H5SA C5S H5SC 109.5 . . ?
H5SB C5S H5SC 109.5 . . ?
C1SA C5S H5SD 109.5 . . ?
C1SA C5S H5SE 109.5 . . ?
H5SD C5S H5SE 109.5 . . ?
C1SA C5S H5SF 109.5 . . ?
H5SD C5S H5SF 109.5 . . ?
H5SE C5S H5SF 109.5 . . ?
F2 Sb1 F2 90.3(2) 8_666 . ?
F2 Sb1 F1 90.12(18) 8_666 8_666 ?
F2 Sb1 F1 89.80(18) . 8_666 ?
F2 Sb1 F1 89.80(18) 8_666 . ?
F2 Sb1 F1 90.12(18) . . ?
F1 Sb1 F1 179.9(3) 8_666 . ?
F2 Sb1 F3 178.98(18) 8_666 . ?
F2 Sb1 F3 90.76(16) . . ?
F1 Sb1 F3 90.05(17) 8_666 . ?
F1 Sb1 F3 90.03(16) . . ?
F2 Sb1 F3 90.76(16) 8_666 8_666 ?
F2 Sb1 F3 178.98(18) . 8_666 ?
F1 Sb1 F3 90.02(16) 8_666 8_666 ?
F1 Sb1 F3 90.05(17) . 8_666 ?
F3 Sb1 F3 88.2(2) . 8_666 ?
O2 C1S C5S 109.4(10) . . ?
O2 C1S C2S 103.5(9) . . ?
C5S C1S C2S 114.8(12) . . ?
O2 C1S H1S 109.7 . . ?
C5S C1S H1S 109.7 . . ?
C2S C1S H1S 109.7 . . ?
C5S C1SA C2S 119.2(16) . . ?
C5S C1SA O2 105.0(15) . . ?
C2S C1SA O2 99.4(13) . . ?
C5S C1SA H1SA 110.8 . . ?
C2S C1SA H1SA 110.8 . . ?
O2 C1SA H1SA 110.8 . . ?
 
loop_
 _geom_torsion_atom_site_label_1
 _geom_torsion_atom_site_label_2
 _geom_torsion_atom_site_label_3
 _geom_torsion_atom_site_label_4
 _geom_torsion
 _geom_torsion_site_symmetry_1
 _geom_torsion_site_symmetry_2
 _geom_torsion_site_symmetry_3
 _geom_torsion_site_symmetry_4
 _geom_torsion_publ_flag
C4 N1 C1 C10A 175.9(5) . . . . ?
Mn1 N1 C1 C10A -7.3(8) . . . . ?
C4 N1 C1 C2 0.3(6) . . . . ?
Mn1 N1 C1 C2 177.1(3) . . . . ?
N1 C1 C2 C3 -1.3(6) . . . . ?
C10A C1 C2 C3 -177.0(5) . . . . ?
C1 C2 C3 C4 1.7(6) . . . . ?
C1 N1 C4 C5 -179.4(5) . . . . ?
Mn1 N1 C4 C5 3.7(7) . . . . ?
C1 N1 C4 C3 0.8(6) . . . . ?
Mn1 N1 C4 C3 -176.1(3) . . . . ?
C2 C3 C4 C5 178.6(5) . . . . ?
C2 C3 C4 N1 -1.6(6) . . . . ?
N1 C4 C5 C6 -3.8(8) . . . . ?
C3 C4 C5 C6 176.0(5) . . . . ?
N1 C4 C5 C15 176.0(5) . . . . ?
C3 C4 C5 C15 -4.2(8) . . . . ?
C9 N2 C6 C5 -179.2(6) . . . . ?
Mn1 N2 C6 C5 4.0(8) . . . . ?
C9 N2 C6 C7 0.3(5) . . . . ?
Mn1 N2 C6 C7 -176.5(3) . . . . ?
C4 C5 C6 N2 -0.3(8) . . . . ?
C15 C5 C6 N2 179.9(5) . . . . ?
C4 C5 C6 C7 -179.8(5) . . . . ?
C15 C5 C6 C7 0.4(8) . . . . ?
N2 C6 C7 C8 -0.1(6) . . . . ?
C5 C6 C7 C8 179.5(5) . . . . ?
C6 C7 C8 C9 -0.2(7) . . . . ?
C6 N2 C9 C10 -178.5(5) . . . . ?
Mn1 N2 C9 C10 -1.7(8) . . . . ?
C6 N2 C9 C8 -0.4(6) . . . . ?
Mn1 N2 C9 C8 176.4(4) . . . . ?
C7 C8 C9 N2 0.4(7) . . . . ?
C7 C8 C9 C10 178.4(5) . . . . ?
N2 C9 C10 C9 0.9(4) . . . 7_556 ?
C8 C9 C10 C9 -176.9(7) . . . 7_556 ?
N2 C9 C10 C21 -179.1(4) . . . . ?
C8 C9 C10 C21 3.1(7) . . . . ?
N1 C1 C10A C1 3.9(4) . . . 7_556 ?
C2 C1 C10A C1 178.8(6) . . . 7_556 ?
N1 C1 C10A C11 -176.1(4) . . . . ?
C2 C1 C10A C11 -1.2(6) . . . . ?
C1 C10A C11 C12 -72.7(4) 7_556 . . . ?
C1 C10A C11 C12 107.3(4) . . . . ?
C1 C10A C11 C12 107.3(4) 7_556 . . 7_556 ?
C1 C10A C11 C12 -72.7(4) . . . 7_556 ?
C12 C11 C12 C13 -0.5(5) 7_556 . . . ?
C10A C11 C12 C13 179.5(5) . . . . ?
C11 C12 C13 C14 1.0(9) . . . . ?
C12 C13 C14 C13 -0.5(5) . . . 7_556 ?
C4 C5 C15 C16 -66.3(6) . . . . ?
C6 C5 C15 C16 113.5(6) . . . . ?
C4 C5 C15 C20 111.3(6) . . . . ?
C6 C5 C15 C20 -68.9(6) . . . . ?
C20 C15 C16 C17 -0.6(8) . . . . ?
C5 C15 C16 C17 177.1(5) . . . . ?
C15 C16 C17 C18 -1.7(9) . . . . ?
C16 C17 C18 C19 3.1(9) . . . . ?
C17 C18 C19 C20 -2.1(9) . . . . ?
C18 C19 C20 C15 -0.3(8) . . . . ?
C16 C15 C20 C19 1.5(8) . . . . ?
C5 C15 C20 C19 -176.1(5) . . . . ?
C9 C10 C21 C22 69.9(4) 7_556 . . 7_556 ?
C9 C10 C21 C22 -110.1(4) . . . 7_556 ?
C9 C10 C21 C22 -110.1(4) 7_556 . . . ?
C9 C10 C21 C22 69.9(4) . . . . ?
C22 C21 C22 C23 -0.7(4) 7_556 . . . ?
C10 C21 C22 C23 179.3(4) . . . . ?
C21 C22 C23 C24 1.4(7) . . . . ?
C22 C23 C24 C23 -0.7(4) . . . 7_556 ?
C4L O1 C1L C5L -110.4(5) . . . . ?
Mn1 O1 C1L C5L 95.0(5) . . . . ?
C4L O1 C1L C2L 13.0(6) . . . . ?
Mn1 O1 C1L C2L -141.6(4) . . . . ?
O1 C1L C2L C3L -34.7(6) . . . . ?
C5L C1L C2L C3L 85.4(6) . . . . ?
C1L C2L C3L C4L 43.1(6) . . . . ?
C1L O1 C4L C3L 15.0(6) . . . . ?
Mn1 O1 C4L C3L 171.0(3) . . . . ?
C2L C3L C4L O1 -35.9(6) . . . . ?
C1SA C2S C3S C4S -9.8(14) . . . . ?
C1S C2S C3S C4S 31.4(11) . . . . ?
C1S O2 C4S C3S 13.4(11) . . . . ?
C1SA O2 C4S C3S 50.7(11) . . . . ?
C2S C3S C4S O2 -27.5(9) . . . . ?
C4S O2 C1S C5S 129.5(10) . . . . ?
C4S O2 C1S C2S 6.7(13) . . . . ?
C3S C2S C1S O2 -24.0(13) . . . . ?
C3S C2S C1S C5S -143.1(10) . . . . ?
C3S C2S C1SA C5S 152.4(15) . . . . ?
C3S C2S C1SA O2 39.4(15) . . . . ?
C4S O2 C1SA C5S -178.8(12) . . . . ?
C4S O2 C1SA C2S -55.1(13) . . . . ?
 
_refine_diff_density_max    0.736
_refine_diff_density_min   -0.325
_refine_diff_density_rms    0.067

_shelx_res_file
;
TITL fk_20211130_r_abs_a.res in P4(3)2(1)2
    FK_20211130_r_abs.res
    created by SHELXL-2018/3 at 00:49:22 on 02-Dec-2021
REM Old TITL FK_20211130_r_abs in P4(3)2(1)2
REM SHELXT solution in P4(3)2(1)2: R1 0.086, Rweak 0.013, Alpha 0.013
REM <I/s> 0.498 for 27 systematic absences, Orientation as input
REM Flack x = -0.026 ( 0.018 ) from 1825 Parsons' quotients
REM Formula found by SHELXT: C65 N5 C3 F6 Mn Sb
CELL 0.71073 17.4544 17.4544 18.6564 90 90 90
ZERR 4 0.0003 0.0003 0.0007 0 0 0
LATT -1
SYMM -X,-Y,0.5+Z
SYMM 0.5-Y,0.5+X,0.75+Z
SYMM 0.5+Y,0.5-X,0.25+Z
SYMM 0.5-X,0.5+Y,0.75-Z
SYMM 0.5+X,0.5-Y,0.25-Z
SYMM +Y,+X,-Z
SYMM -Y,-X,0.5-Z
SFAC C H F Mn N O Sb
UNIT 256 272 24 4 16 16 4

TEMP -173.0

ACTA
HTAB
BOND
BOND $H
CONF
WPDB

L.S. 10
FMAP 2
PLAN 20
OMIT -3 51
OMIT 1 1 0
OMIT 1 1 1

SIZE 0.173 0.129 0.083 ! red block

WGHT    0.035000    6.208600
FVAR       0.10834   0.53838
MN1   4    0.362148    0.362148    0.500000    10.50000    0.01197    0.01197 =
         0.01322    0.00086   -0.00086   -0.00143
N1    5    0.247496    0.361599    0.507913    11.00000    0.01372    0.01586 =
         0.01827   -0.00191    0.00127   -0.00140
N2    5    0.362524    0.476868    0.507897    11.00000    0.01411    0.01219 =
         0.01332    0.00295   -0.00002    0.00005
O1    6    0.368182    0.352110    0.621281    11.00000    0.02363    0.01640 =
         0.01382    0.00121    0.00099    0.00075
C1    1    0.200817    0.298247    0.510215    11.00000    0.01445    0.02160 =
         0.01296   -0.00173    0.00008   -0.00474
C2    1    0.122997    0.322765    0.519616    11.00000    0.01493    0.02479 =
         0.02576    0.00061    0.00304   -0.00771
AFIX  43
H2    2    0.079312    0.290400    0.522003    11.00000   -1.20000
AFIX   0
C3    1    0.122808    0.399469    0.524441    11.00000    0.01585    0.02458 =
         0.02559   -0.00050    0.00328    0.00100
AFIX  43
H3    2    0.079200    0.431003    0.532057    11.00000   -1.20000
AFIX   0
C4    1    0.200584    0.425362    0.515998    11.00000    0.01656    0.02087 =
         0.01870   -0.00046    0.00233   -0.00071
C5    1    0.223517    0.501077    0.516272    11.00000    0.01618    0.01974 =
         0.01071    0.00286   -0.00064    0.00128
C6    1    0.299270    0.524351    0.512312    11.00000    0.01573    0.01742 =
         0.01329    0.00199   -0.00347    0.00195
C7    1    0.324425    0.602257    0.512747    11.00000    0.02054    0.01447 =
         0.01869    0.00445    0.00020    0.00294
AFIX  43
H7    2    0.292489    0.646241    0.515374    11.00000   -1.20000
AFIX   0
C8    1    0.400789    0.602228    0.508806    11.00000    0.02213    0.01269 =
         0.01895   -0.00263   -0.00040   -0.00378
AFIX  43
H8    2    0.432917    0.646153    0.508008    11.00000   -1.20000
AFIX   0
C9    1    0.425473    0.524371    0.506009    11.00000    0.01839    0.01572 =
         0.01509    0.00276   -0.00148   -0.00238
C10   1    0.501036    0.501036    0.500000    10.50000    0.01704    0.01704 =
         0.01060    0.00073   -0.00073   -0.00207
C10A  1    0.223212    0.223212    0.500000    10.50000    0.02161    0.02161 =
         0.01067   -0.00078    0.00078   -0.00731
C11   1    0.162493    0.162493    0.500000    10.50000    0.01947    0.01947 =
         0.01788    0.00219   -0.00219   -0.00008
C12   1    0.140946    0.127066    0.436999    11.00000    0.03415    0.03639 =
         0.01659   -0.00079    0.00071   -0.01592
AFIX  43
H12   2    0.164566    0.141641    0.393197    11.00000   -1.20000
AFIX   0
C13   1    0.085316    0.070548    0.436912    11.00000    0.03119    0.03674 =
         0.02634   -0.00756   -0.00132   -0.01497
AFIX  43
H13   2    0.071588    0.046016    0.393310    11.00000   -1.20000
AFIX   0
C14   1    0.049798    0.049798    0.500000    10.50000    0.02414    0.02414 =
         0.03485    0.00056   -0.00056   -0.01217
AFIX  43
H14   2    0.011311    0.011314    0.499999    10.50000   -1.20000
AFIX   0
C15   1    0.162421    0.560264    0.520879    11.00000    0.01401    0.01477 =
         0.02768    0.00545    0.00474   -0.00265
C16   1    0.110741    0.569560    0.464774    11.00000    0.02605    0.02911 =
         0.02852    0.00678   -0.00270   -0.00074
AFIX  43
H16   2    0.116076    0.539558    0.422582    11.00000   -1.20000
AFIX   0
C17   1    0.051755    0.622011    0.469871    11.00000    0.02066    0.03555 =
         0.04567    0.01653   -0.00868    0.00372
AFIX  43
H17   2    0.017529    0.629054    0.430830    11.00000   -1.20000
AFIX   0
C18   1    0.042831    0.663589    0.531047    11.00000    0.02060    0.02428 =
         0.06054    0.01025    0.00668    0.00589
AFIX  43
H18   2    0.000766    0.697814    0.535391    11.00000   -1.20000
AFIX   0
C19   1    0.094052    0.656536    0.586544    11.00000    0.02795    0.01917 =
         0.04734    0.00094    0.01089   -0.00086
AFIX  43
H19   2    0.088145    0.687131    0.628294    11.00000   -1.20000
AFIX   0
C20   1    0.153834    0.605452    0.582033    11.00000    0.02372    0.01885 =
         0.02955    0.00401    0.00258   -0.00421
AFIX  43
H20   2    0.189222    0.600940    0.620490    11.00000   -1.20000
AFIX   0
C21   1    0.561650    0.561650    0.500000    10.50000    0.01513    0.01513 =
         0.02271   -0.00261    0.00261   -0.00350
C22   1    0.577681    0.602456    0.561960    11.00000    0.02013    0.02426 =
         0.02046    0.00160    0.00055   -0.00311
AFIX  43
H22   2    0.549775    0.592454    0.604666    11.00000   -1.20000
AFIX   0
C23   1    0.634699    0.658044    0.561422    11.00000    0.02616    0.02513 =
         0.02808   -0.00724   -0.00227   -0.00620
AFIX  43
H23   2    0.646200    0.685001    0.604330    11.00000   -1.20000
AFIX   0
C24   1    0.674701    0.674701    0.500000    10.50000    0.01997    0.01997 =
         0.04284   -0.00105    0.00105   -0.00561
AFIX  43
H24   2    0.713187    0.713187    0.500000    10.50000   -1.20000
AFIX   0
C1L   1    0.353276    0.282292    0.661963    11.00000    0.03632    0.01793 =
         0.01986    0.00126    0.00519   -0.00024
AFIX  13
H1L   2    0.319006    0.247962    0.633442    11.00000   -1.20000
AFIX   0
C2L   1    0.310855    0.309817    0.728025    11.00000    0.05009    0.04207 =
         0.03227    0.00844    0.00388   -0.00009
AFIX  23
H2LA  2    0.318397    0.274640    0.769049    11.00000   -1.20000
H2LB  2    0.255342    0.315701    0.718633    11.00000   -1.20000
AFIX   0
C3L   1    0.349730    0.387909    0.741136    11.00000    0.04654    0.02616 =
         0.01727   -0.00372    0.00734    0.00118
AFIX  23
H3LA  2    0.318380    0.421117    0.772607    11.00000   -1.20000
H3LB  2    0.401442    0.381771    0.762167    11.00000   -1.20000
AFIX   0
C4L   1    0.353508    0.418642    0.666062    11.00000    0.03279    0.02235 =
         0.02069   -0.00451   -0.00262    0.00271
AFIX  23
H4LA  2    0.304516    0.443337    0.652601    11.00000   -1.20000
H4LB  2    0.395328    0.456628    0.661363    11.00000   -1.20000
AFIX   0
C5L   1    0.426007    0.242355    0.676591    11.00000    0.06068    0.05151 =
         0.04130    0.00876    0.00438    0.01635
AFIX 137
H5LA  2    0.455476    0.237830    0.632080    11.00000   -1.50000
H5LB  2    0.415239    0.191122    0.695573    11.00000   -1.50000
H5LC  2    0.455668    0.271555    0.711845    11.00000   -1.50000
AFIX   0

O2    6    0.408264    0.791808    0.481902    11.00000    0.10786    0.05094 =
         0.08871   -0.01043    0.02873   -0.02520
C2S   1    0.498198    0.888998    0.469942    11.00000    0.12037    0.05830 =
         0.06758   -0.01795    0.03287   -0.04449
PART 1
AFIX  23
H2SA  2    0.549553    0.869529    0.483193    21.00000   -1.20000
H2SB  2    0.504413    0.936332    0.441288    21.00000   -1.20000
AFIX  23
PART 2
H2SC  2    0.476560    0.915590    0.427668   -21.00000   -1.20000
H2SD  2    0.551844    0.905855    0.476884   -21.00000   -1.20000
AFIX   0
PART 0
C3S   1    0.450690    0.904392    0.536215    11.00000    0.06942    0.04571 =
         0.05511   -0.00361   -0.00291   -0.00879
AFIX  23
H3SA  2    0.483296    0.919708    0.577202    11.00000   -1.20000
H3SB  2    0.411965    0.944738    0.527357    11.00000   -1.20000
AFIX   0
C4S   1    0.413637    0.828042    0.549068    11.00000    0.05524    0.06517 =
         0.04654    0.01560   -0.01033   -0.00060
AFIX  23
H4SA  2    0.445030    0.796935    0.582330    11.00000   -1.20000
H4SB  2    0.362072    0.834867    0.570228    11.00000   -1.20000
AFIX   0
C5S   1    0.501169    0.772224    0.391792    11.00000    0.07240    0.04847 =
         0.07268   -0.00444    0.00236    0.00215
PART 1
AFIX 137
H5SA  2    0.471198    0.725508    0.383866    21.00000   -1.50000
H5SB  2    0.545861    0.760275    0.421558    21.00000   -1.50000
H5SC  2    0.518296    0.792687    0.345575    21.00000   -1.50000
AFIX 137
PART 2
H5SD  2    0.507611    0.716608    0.395743   -21.00000   -1.50000
H5SE  2    0.545984    0.794366    0.367870   -21.00000   -1.50000
H5SF  2    0.455050    0.783499    0.363752   -21.00000   -1.50000
AFIX   0

PART 0
SB1   7    0.356816    0.643184    0.750000    10.50000    0.01797    0.01797 =
         0.02534    0.00167    0.00167    0.00265
F1    3    0.288536    0.575045    0.707287    11.00000    0.04223    0.03888 =
         0.05542   -0.00102   -0.01653   -0.01233
F2    3    0.281320    0.673569    0.813714    11.00000    0.03694    0.06234 =
         0.04183    0.00923    0.01788    0.02006
F3    3    0.388523    0.566478    0.812851    11.00000    0.05631    0.03356 =
         0.04135    0.00957   -0.01194    0.01153

PART 1
C1S   1    0.453852    0.828980    0.428009    21.00000    0.04884    0.03339 =
         0.03620   -0.00134    0.00771    0.00472
AFIX  13
H1S   2    0.419613    0.854724    0.392416    21.00000   -1.20000
AFIX   0
PART 2
C1SA  1    0.493737    0.804340    0.461256   -21.00000    0.08460    0.05821 =
         0.05639    0.00440   -0.02134    0.01948
AFIX  13
H1SA  2    0.528435    0.777933    0.496026   -21.00000   -1.20000
AFIX   0
HKLF 4


REM  fk_20211130_r_abs_a.res in P4(3)2(1)2
REM wR2 = 0.0859, GooF = S = 1.015, Restrained GooF = 1.015 for all data
REM R1 = 0.0359 for 4500 Fo > 4sig(Fo) and 0.0494 for all 5299 data
REM 377 parameters refined using 0 restraints

END

WGHT      0.0350      6.2233

REM Instructions for potential hydrogen bonds
HTAB C8 O2
HTAB C4L F1

REM Highest difference peak  0.736,  deepest hole -0.325,  1-sigma level  0.067
Q1    1   0.4025  0.3140  0.7370  11.00000  0.05    0.74
Q2    1   0.2795  0.2597  0.6769  11.00000  0.05    0.53
Q3    1   0.4254  0.8586  0.5001  11.00000  0.05    0.37
Q4    1   0.4789  0.7815  0.5136  11.00000  0.05    0.33
Q5    1   0.3983  0.9187  0.5016  11.00000  0.05    0.29
Q6    1   0.5072  0.4635  0.4974  11.00000  0.05    0.28
Q7    1   0.3947  0.4006  0.7375  11.00000  0.05    0.28
Q8    1   0.2617  0.2793  0.6240  11.00000  0.05    0.27
Q9    1   0.3623  0.9213  0.5010  11.00000  0.05    0.26
Q10   1   0.1951  0.5351  0.5123  11.00000  0.05    0.25
Q11   1   0.5885  0.8606  0.4060  11.00000  0.05    0.24
Q12   1   0.5749  0.8484  0.3645  11.00000  0.05    0.24
Q13   1   0.2512  0.5064  0.5047  11.00000  0.05    0.24
Q14   1   0.1900  0.1900  0.5000  10.50000  0.05    0.24
Q15   1   0.3591  0.4413  0.5008  11.00000  0.05    0.23
Q16   1   0.2830  0.2520  0.7542  11.00000  0.05    0.23
Q17   1   0.4833  0.5114  0.5070  11.00000  0.05    0.22
Q18   1   0.4200  0.5627  0.5219  11.00000  0.05    0.21
Q19   1   0.5376  0.8746  0.3763  11.00000  0.05    0.21
Q20   1   0.2815  0.3509  0.4952  11.00000  0.05    0.21
;
_shelx_res_checksum   50022

_shelx_hkl_file
;
   0   0 -24   37.20   12.02
   0   0 -24   33.35    9.66
   0   0 -23    1.16    5.35
   0   0 -23    4.20    4.53
   0   0 -22   -0.21    5.10
   0   0 -22   -4.07    4.44
   0   0 -21    1.95    4.18
   0   0 -21   11.84    6.37
   0   0 -20   69.56   13.60
   0   0 -20   77.76   13.43
   0   0 -19   -8.76    6.51
   0   0 -19  -10.30    5.79
   0   0 -18    5.12    6.80
   0   0 -18    1.73    3.62
   0   0 -17   -1.01    3.87
   0   0 -17    0.20    3.77
   0   0 -16  570.66   32.07
   0   0 -16  576.69   28.78
   0   0 -16  577.76   29.24
   0   0 -15   -3.25    5.41
   0   0 -15   -5.13    3.86
   0   0 -15    2.03    3.85
   0   0 -14   -3.66    3.84
   0   0 -14   -0.85    2.43
   0   0 -14   -1.03    3.45
   0   0 -13    4.89    4.15
   0   0 -13   -0.26    2.20
   0   0 -13   -0.84    2.86
   0   0 -13   -4.85    4.91
   0   0 -12 1020.39   38.19
   0   0 -12 1038.05   35.10
   0   0 -12 1093.76   34.12
   0   0 -12 1062.26   35.37
   0   0 -11   -3.93    4.21
   0   0 -11   -2.20    3.06
   0   0 -11    1.84    2.81
   0   0 -11    0.51    2.08
   0   0 -10    5.89    4.77
   0   0 -10   -1.39    3.29
   0   0 -10    2.12    2.87
   0   0 -10    0.31    2.43
   0   0  -9    6.51    4.83
   0   0  -9    2.52    3.56
   0   0  -9    0.70    2.38
   0   0  -9   -0.05    2.19
   0   0  -8 1656.02   42.78
   0   0  -8 1636.27   39.22
   0   0  -8 1585.15   38.01
   0   0  -8 1538.31   38.88
   0   0  -7    8.20    5.34
   0   0  -7   -0.30    3.07
   0   0  -7    1.67    2.48
   0   0  -7    3.63    2.67
   0   0  -6   -3.61    3.28
   0   0  -6   -3.03    2.63
   0   0  -6    3.58    2.58
   0   0  -5    2.19    3.41
   0   0  -5    2.08    2.53
   0   0  -5    4.38    2.29
   0   0  -4 9999.00  154.76
   0   0  -4 9915.06  154.06
   0   0  -3   -0.80    1.47
   0   0  -3   -0.71    1.75
   0   0  -2    4.72    1.43
   0   0  -2   -0.66    1.02
   0   0   2   -0.58    1.03
   0   0   2    6.50    1.49
   0   0   2    1.09    0.87
   0   0   2   10.69    1.96
   0   0   2    9.72    1.68
   0   0   3    0.09    1.48
   0   0   3    1.76    1.64
   0   0   3    0.55    1.75
   0   0   3   -1.91    1.66
   0   0   4 9737.12  152.92
   0   0   4 9928.98  155.54
   0   0   4 9451.30  152.83
   0   0   4 9720.57  152.55
   0   0   5    1.42    2.41
   0   0   5   -1.85    2.45
   0   0   5    4.12    2.96
   0   0   5   -1.53    2.66
   0   0   6   -1.97    2.41
   0   0   6   -0.24    2.39
   0   0   6   -5.44    3.56
   0   0   6   -1.55    2.82
   0   0   7   -1.20    2.21
   0   0   7   -5.04    3.41
   0   0   7   -1.12    2.52
   0   0   7   -1.08    2.87
   0   0   8 1587.95   38.53
   0   0   8 1591.36   38.97
   0   0   8 1626.09   42.14
   0   0   8 1592.12   37.98
   0   0   9    0.30    2.24
   0   0   9    1.75    2.34
   0   0   9    1.18    2.62
   0   0   9   -4.05    3.69
   0   0  10    1.67    2.29
   0   0  10   -0.20    2.45
   0   0  10   -0.61    2.56
   0   0  10    1.38    3.29
   0   0  11   -0.91    2.30
   0   0  11   -2.55    2.74
   0   0  11    6.31    3.48
   0   0  11    1.67    3.22
   0   0  12  914.27   33.38
   0   0  12 1083.82   38.21
   0   0  12 1009.09   33.61
   0   0  12 1016.14   32.99
   0   0  13    2.88    3.01
   0   0  13    5.82    3.46
   0   0  13    0.04    2.95
   0   0  14   -6.10    3.83
   0   0  14    1.37    2.49
   0   0  14    2.30    3.16
   0   0  15    2.57    2.31
   0   0  15   -0.04    2.85
   0   0  16  564.53   27.11
   0   0  16  609.96   28.74
   0   0  17   -0.43    3.64
   0   0  18    6.52    4.36
   0   0  19    4.06    4.82
   0   0  20   49.81    9.03
   0   0  21   -3.48    3.17
   0   0  22    4.18    3.91
   0   0  23   -5.55    4.22
  -1   0 -24   10.58    7.88
   1   0 -24   12.61    8.60
   0  -1 -24    3.28    6.35
   0   1 -24    5.20    5.89
   0  -1 -24    3.49    5.29
  -1   0 -24   -5.41    5.22
   1   0 -24    4.22    4.50
   0   1 -24   -0.73    3.85
   0  -1 -23    1.15    4.54
   1   0 -23    2.55    5.97
  -1   0 -23   11.28    8.22
   0   1 -23   -0.35    4.05
   0  -1 -23    3.32    5.78
   1   0 -23   -2.69    5.95
  -1   0 -23    1.67    5.36
  -1   0 -22   -1.16    6.18
   0  -1 -22   -7.56    5.92
   0   1 -22    2.57    4.81
   1   0 -22    2.43    7.34
   0   1 -22    3.62    4.78
   1   0 -22   -6.64    5.49
  -1   0 -22   -0.21    3.99
   0  -1 -22  -16.14    6.48
   0  -1 -21   22.15    7.66
  -1   0 -21   19.99    7.39
   0   1 -21   18.25    6.34
   1   0 -21   15.16    7.29
   0  -1 -21   15.80    6.54
   1   0 -21    8.74    4.88
   0   1 -21   14.00    6.85
  -1   0 -21   15.49    6.56
   0   1 -20   13.70    7.54
   1   0 -20    2.71    5.21
   0  -1 -20    9.86    6.01
  -1   0 -20    6.29    5.40
   0  -1 -20    8.13    5.84
   0   1 -20    4.30    4.37
   1   0 -20    5.77    4.59
  -1   0 -20   14.91    6.76
   0  -1 -19    3.14    5.12
   1   0 -19   -0.98    5.04
   0   1 -19   -1.31    5.00
  -1   0 -19   -0.47    4.48
   0   1 -19    2.32    3.84
  -1   0 -19    0.69    3.82
   0  -1 -19   -2.60    4.50
   1   0 -19   -3.20    4.00
   0   1 -18   -0.94    4.47
  -1   0 -18   -3.18    5.09
   0  -1 -18    0.96    5.17
   1   0 -18    7.09    6.52
  -1   0 -18    2.48    4.01
   0   1 -18    1.77    4.46
   1   0 -18    2.96    3.84
   0  -1 -18   -5.13    5.43
   1   0 -17    5.61    5.87
  -1   0 -17   10.08    6.40
   0   1 -17   10.11    6.27
   0  -1 -17   11.94    6.72
   0  -1 -17   10.72    4.51
   0   1 -17   19.45    6.71
  -1   0 -17    7.69    5.69
   0  -1 -17    2.36    3.62
   1   0 -17    5.95    4.95
   1   0 -16   64.93   11.06
   0  -1 -16   69.30   11.21
  -1   0 -16   62.51   11.18
   0   1 -16   59.97   10.42
   1   0 -16   73.66   10.34
   0  -1 -16   77.46   10.39
   0   1 -16   65.24    9.92
  -1   0 -16   54.76    9.41
  -1   0 -16   63.90    9.51
   0  -1 -16   65.02    9.22
  -1   0 -16   64.32    8.87
   1   0 -16   71.56   10.07
   0  -1 -15   -5.83    4.83
   1   0 -15    1.32    4.67
  -1   0 -15   -2.86    5.14
   0   1 -15   -1.12    3.70
   0  -1 -15   -2.04    3.45
   0   1 -15   -6.05    4.39
   1   0 -15   -2.94    4.02
  -1   0 -15   -2.86    4.65
   1   0 -15    1.84    3.09
  -1   0 -15    2.75    3.57
   0   1 -15   -0.99    2.75
   0  -1 -15    1.09    2.72
  -1   0 -15   -2.24    2.95
   0  -1 -14   -4.33    4.06
   0   1 -14   -0.53    3.81
  -1   0 -14    2.26    4.58
   1   0 -14    2.15    4.34
   0  -1 -14   -2.62    4.32
   1   0 -14    5.87    3.91
  -1   0 -14   -1.86    3.79
   0   1 -14    1.12    3.68
  -1   0 -14    3.13    2.71
   1   0 -14    3.43    2.55
   0   1 -14    7.92    4.04
   0  -1 -14   -2.48    3.13
   0   1 -14    2.05    2.03
  -1   0 -14    0.34    2.16
   1   0 -13    4.26    5.49
   0   1 -13    6.51    5.15
   0  -1 -13   -7.76    4.73
  -1   0 -13    2.65    3.67
   1   0 -13    4.08    3.54
   0  -1 -13    3.88    2.82
  -1   0 -13    4.89    4.13
   0   1 -13    4.45    3.50
  -1   0 -13   -1.91    2.40
   1   0 -13    4.61    3.58
   0  -1 -13    1.08    2.36
   0   1 -13    0.19    3.38
   0   1 -13   -3.79    1.95
  -1   0 -13    2.08    2.78
  -1   0 -12   63.58    9.00
   0   1 -12   36.63    7.44
   0  -1 -12   65.02    9.32
   1   0 -12   57.46    8.76
   0  -1 -12   58.44    7.45
   1   0 -12   55.10    7.71
  -1   0 -12   60.00    8.63
   0   1 -12   46.68    8.14
  -1   0 -12   63.25    7.92
   0  -1 -12   60.18    7.64
   0   1 -12   69.40    8.64
   0   1 -12   38.57    7.09
   1   0 -12   66.01    8.20
  -1   0 -12   41.73    6.39
  -1   0 -11   29.27    6.85
   1   0 -11   22.21    5.99
   0  -1 -11   24.88    5.90
   0   1 -11    1.18    2.79
   0  -1 -11   22.95    5.02
   1   0 -11   14.62    4.47
   0   1 -11   24.71    5.90
  -1   0 -11   25.06    6.10
   1   0 -11   25.77    5.12
   0   1 -11   31.54    6.09
   0  -1 -11   26.18    4.91
  -1   0 -11   20.21    4.68
   0   1 -11   23.97    4.56
  -1   0 -11   21.73    4.84
   0  -1 -10   75.84    9.20
   1   0 -10   81.37    9.13
  -1   0 -10   97.45   10.43
  -1   0 -10   74.30    7.59
  -1   0 -10   76.87    7.96
   0  -1 -10   66.17    7.28
   0   1 -10   77.16    8.55
   1   0 -10   72.46    7.93
   0  -1 -10   68.71    7.82
   0   1 -10  111.04    8.74
   1   0 -10   73.07    7.95
  -1   0 -10   77.95    8.33
   0   1 -10   85.07    9.09
   0  -1 -10   67.78    7.46
  -1   0  -9   77.02    9.25
   1   0  -9   78.09    8.82
   0  -1  -9   62.32    7.79
   0   1  -9   75.46    8.28
   1   0  -9   79.95    7.70
  -1   0  -9   79.34    7.73
   0  -1  -9   78.38    7.35
   0  -1  -9   76.66    7.64
  -1   0  -9   72.15    7.58
   0   1  -9   88.34    8.26
   1   0  -9   75.90    7.79
  -1   0  -9   71.09    7.45
   0   1  -9   70.28    7.18
   0  -1  -9   75.91    7.08
  -1   0  -8   17.38    5.71
   1   0  -8    0.58    3.92
   0  -1  -8   12.89    4.68
   1   0  -8    3.52    3.46
   0   1  -8    2.63    3.70
   0  -1  -8    9.00    3.61
  -1   0  -8    5.46    3.08
  -1   0  -8    6.82    3.50
   1   0  -8   12.34    3.63
   0  -1  -8    8.64    3.07
   0   1  -8   10.22    3.78
   0   1  -8    8.73    3.07
  -1   0  -8    6.39    3.30
   0  -1  -8   10.00    3.45
  -1   0  -7  321.69   15.76
   1   0  -7  305.07   15.24
   0  -1  -7  307.67   15.00
   1   0  -7  307.08   13.06
   1   0  -7  309.25   13.63
  -1   0  -7  332.66   14.39
   0   1  -7  307.51   14.37
   0  -1  -7  320.20   13.17
   0   1  -7  308.23   12.64
   1   0  -7  292.34   13.78
   0  -1  -7  319.12   13.87
   0  -1  -7  303.75   12.80
  -1   0  -7  334.57   14.11
   0   1  -7  329.01   14.99
  -1   0  -7  309.79   13.83
   0  -1  -6  418.13   16.12
   0  -1  -6  401.57   15.49
   1   0  -6  480.71   15.31
   1   0  -6  408.18   16.65
  -1   0  -6  410.86   15.43
   0  -1  -6  404.09   14.05
   0   1  -6  392.69   15.51
   0  -1  -6  405.83   13.87
   1   0  -6  407.95   15.30
   0  -1  -6  353.93   14.91
   0   1  -6  412.08   15.99
   0   1  -6  392.41   13.64
  -1   0  -6  399.21   15.08
   0  -1  -5  114.74    7.73
   1   0  -5  114.47    8.44
   0  -1  -5  117.67    7.72
   1   0  -5  109.23    6.72
  -1   0  -5  129.57    7.85
   0   1  -5  119.07    7.56
   0  -1  -5  115.62    6.39
   1   0  -5  110.31    7.06
   0   1  -5  100.23    7.46
   0  -1  -5   88.28    7.23
   0  -1  -5  107.40    6.35
   1   0  -5  110.35    7.31
   0   1  -5  106.89    6.18
  -1   0  -5  105.80    7.14
   1   0  -4  168.62    8.73
   0  -1  -4  201.62    8.78
   1   0  -4  168.69    7.33
   0  -1  -4  172.05    8.63
  -1   0  -4  186.60    8.88
   0  -1  -4  176.20    7.07
   1   0  -4  175.00    7.92
   0   1  -4  185.89    8.51
   0  -1  -4  173.09    8.22
   0   1  -4  171.71    8.50
   0  -1  -4  169.48    7.00
   1   0  -4  166.63    8.17
  -1   0  -4  110.61    8.30
   0   1  -4  160.89    6.73
   0  -1  -3    7.79    3.02
   0  -1  -3    2.22    2.20
   1   0  -3    3.16    1.77
  -1   0  -3    2.98    2.58
   1   0  -3    6.15    2.39
   0  -1  -3    1.65    1.48
   1   0  -3    4.10    2.16
   0   1  -3    4.37    2.27
   0  -1  -3    4.07    1.61
   0  -1  -3    1.58    1.92
   0   1  -3    1.57    1.29
  -1   0  -3    2.23    2.12
   0  -1  -2   10.81    2.03
   0  -1  -2   16.21    1.95
   1   0  -2   -0.30    1.92
   0   1  -2    5.09    1.76
   1   0  -2   15.66    2.43
   1   0  -2   10.51    1.74
  -1   0  -2   11.04    1.92
   0  -1   2   24.34    3.06
  -1   0   2   15.18    2.19
   0   1   2   15.55    1.95
   1   0   2   13.26    2.23
   0   1   2   15.14    2.34
   0  -1   2   13.81    2.10
   1   0   2   25.04    2.67
  -1   0   2   14.71    2.12
   0   1   2   13.68    1.86
  -1   0   2   16.86    2.50
  -1   0   2   15.90    1.84
  -1   0   3    2.54    1.93
  -1   0   3    0.99    1.35
   0  -1   3    1.64    1.90
   0   1   3    1.83    1.75
   1   0   3    5.36    2.32
   0   1   3    3.18    2.01
   0   1   3    1.98    1.26
  -1   0   3   -0.08    1.52
   1   0   3    3.47    1.90
   0  -1   3    2.44    1.80
   0   1   3    0.76    1.27
  -1   0   3    0.34    1.47
  -1   0   3    3.44    2.40
   1   0   3    2.06    2.23
   0  -1   3    2.73    1.67
   0   1   3    2.52    2.35
   0   1   4  169.31    8.27
  -1   0   4  169.66    8.68
   0  -1   4  154.48    9.02
   1   0   4  190.44    9.10
   1   0   4  176.85    8.18
   0  -1   4  168.23    8.28
   0   1   4  203.08    7.72
  -1   0   4  172.13    7.85
  -1   0   4  176.13    8.63
   0   1   4  185.80    8.72
  -1   0   4  154.56    7.20
   0  -1   4  162.80    6.98
  -1   0   4  172.12    7.39
   0   1   4  175.39    8.47
   1   0   4  157.38    8.40
   0  -1   5  107.84    8.04
   1   0   5  114.99    8.24
  -1   0   5  108.31    7.62
   0   1   5  108.18    7.26
  -1   0   5  124.31    7.22
   0   1   5  112.65    6.34
   1   0   5  118.46    7.41
   0  -1   5  106.55    7.12
   0   1   5  111.14    7.52
  -1   0   5  114.61    7.43
  -1   0   5  119.57    6.57
   0   1   5  110.62    7.37
   1   0   5   90.91    7.74
  -1   0   5  107.69    6.47
   0  -1   5  107.47    6.31
   0  -1   6  381.00   13.64
  -1   0   6  410.22   16.35
   1   0   6  365.96   15.99
   0   1   6  397.87   15.74
   1   0   6  411.69   15.24
   0  -1   6  404.04   16.11
  -1   0   6  401.13   14.71
   0   1   6  390.55   13.49
   0  -1   6  390.64   15.00
   1   0   6  399.44   14.82
  -1   0   6  424.58   15.43
  -1   0   6  397.31   13.68
   0   1   6  409.59   15.51
   1   0   6  366.90   15.04
   0   1   6  430.76   15.71
  -1   0   6  383.57   13.80
   0  -1   6  377.49   13.58
   0   1   7  305.21   14.71
   1   0   7  301.66   13.97
   0  -1   7  323.85   15.64
   1   0   7  323.23   15.45
   0  -1   7  305.58   12.87
  -1   0   7  303.95   14.87
  -1   0   7  309.04   13.44
   0  -1   7  303.10   13.92
   1   0   7  321.38   13.72
   0   1   7  303.14   12.52
  -1   0   7  302.69   13.84
   0   1   7  296.84   13.97
  -1   0   7  299.24   12.63
  -1   0   7  307.03   12.99
   1   0   7  297.79   14.21
   0   1   7  319.31   14.22
   0  -1   7  314.13   12.58
   0   1   8    9.52    3.30
   0   1   8    8.17    3.29
   0  -1   8    6.68    2.65
   1   0   8    5.61    3.27
  -1   0   8   11.98    3.94
   0  -1   8    2.30    2.25
   1   0   8    7.04    2.69
  -1   0   8   10.38    3.50
  -1   0   8   13.78    3.83
   0  -1   8    9.07    3.27
   1   0   8    4.41    2.69
   0   1   8    4.33    2.34
  -1   0   8    4.91    3.09
   0   1   8    7.69    3.64
  -1   0   8    5.47    2.49
   1   0   8   13.00    4.18
   0  -1   8   10.15    3.39
   1   0   9   80.53    7.61
  -1   0   9   68.87    7.11
   0   1   9   70.02    6.86
   0  -1   9   80.30    7.77
   1   0   9   70.37    7.74
   1   0   9   63.72    7.89
   0   1   9   72.32    7.76
   0  -1   9   80.49    7.44
  -1   0   9   76.44    8.37
   0  -1   9   78.26    8.83
   1   0   9   62.16    7.99
   0   1   9   80.23    7.76
  -1   0   9   80.33    7.43
   0   1   9   78.25    7.93
  -1   0   9   79.32    7.30
   0  -1   9   75.03    7.28
   0   1  10   68.44    6.96
   0  -1  10   79.27    8.28
   1   0  10   75.90    7.83
  -1   0  10   70.10    7.49
   1   0  10   74.76    7.79
   0   1  10   68.00    8.50
   0  -1  10   61.37    7.37
   1   0  10   65.76    8.31
   0  -1  10   70.48    8.74
  -1   0  10   81.43    8.95
  -1   0  10   69.53    7.11
  -1   0  10   62.97    6.79
   0   1  10   69.02    7.82
   1   0  10   58.72    8.14
   0   1  10   60.18    7.22
   0  -1  10   68.55    7.19
   1   0  11   21.79    4.82
   0  -1  11   21.33    4.65
   0   1  11   29.36    5.02
  -1   0  11   24.38    4.85
   0   1  11   25.00    5.53
   1   0  11   26.13    5.24
   0   1  11   23.35    5.15
   0  -1  11   21.60    5.15
   0  -1  11   22.41    4.85
  -1   0  11   22.55    5.42
   1   0  11   20.02    5.20
  -1   0  11   27.29    4.84
   1   0  11   16.13    4.67
   0  -1  11   21.51    4.49
   0   1  11   23.92    5.18
  -1   0  11   28.08    5.12
   1   0  12   66.29    8.05
  -1   0  12   57.02    7.38
   0  -1  12   64.67    8.15
   0   1  12   53.28    7.08
   0  -1  12   64.57    8.95
   1   0  12   59.04    8.06
   1   0  12   72.41    8.52
   0   1  12   69.12    9.71
  -1   0  12   55.71    8.10
  -1   0  12   57.45    7.16
   1   0  12   63.67    8.21
   0  -1  12   60.55    7.44
   0   1  12   56.86    7.99
   0  -1  12   58.84    7.54
   0   1  12   68.46    8.28
  -1   0  12   64.92    7.67
   0  -1  13    0.13    2.40
  -1   0  13   -7.02    3.32
   1   0  13   -0.62    2.12
   0   1  13    0.15    2.06
   0  -1  13    2.77    2.82
   0   1  13   -0.04    2.20
   1   0  13    6.12    3.74
  -1   0  13   -0.26    2.45
   0   1  13    3.25    2.32
   0   1  13    1.17    3.30
  -1   0  13    3.54    3.62
   1   0  13   -0.89    3.57
   0  -1  13    0.89    2.94
   0  -1  14   -0.03    2.30
  -1   0  14    2.78    2.15
   0   1  14   10.11    3.75
   1   0  14    3.16    3.20
   0   1  14    7.27    3.87
   1   0  14   -0.41    2.59
   0  -1  14   -1.38    2.88
  -1   0  14    1.46    2.44
   0  -1  14   -4.50    3.93
  -1   0  14   -2.27    3.48
   0   1  14    4.30    4.15
   1   0  14    2.48    3.04
   0   1  15   -4.36    3.50
  -1   0  15    7.00    3.76
   0  -1  15    0.14    2.29
  -1   0  15   -2.34    2.19
   1   0  15   -3.61    3.22
   0   1  15   -2.78    3.09
   0  -1  15    0.84    2.94
  -1   0  15   -4.04    4.29
   1   0  15   -0.17    3.26
   0   1  15    4.79    4.41
  -1   0  16   60.62    8.92
   0  -1  16   65.60    9.05
   0   1  16   70.11   10.52
   0  -1  16   46.97    8.53
  -1   0  16   47.40    9.04
   1   0  16   48.67    9.60
  -1   0  17   10.51    4.60
   0  -1  17   15.67    4.83
   0   1  17   16.84    5.58
   1   0  17    3.98    3.78
  -1   0  17    4.58    3.07
   0  -1  17   15.10    5.05
   1   0  18    2.29    3.52
   0   1  18   10.05    4.69
  -1   0  18    4.42    3.68
   0  -1  18   -2.64    3.28
   1   0  19   -6.47    4.67
   0   1  19   -3.77    3.75
  -1   0  19    1.77    3.52
   0  -1  19   -2.01    3.13
   1   0  20   19.59    6.15
  -1   0  20    5.87    4.47
   0   1  20    4.81    3.86
   0  -1  20   17.23    5.90
   1   0  21   23.76    7.22
   0   1  21   29.66    7.81
   0  -1  21   21.89    6.97
  -1   0  21    9.53    5.26
   1   0  22   -0.28    4.29
   0  -1  22    5.46    4.63
  -1   0  22   -1.85    3.84
   0   1  22   -0.28    3.30
   1   0  23   -5.26    4.47
   0   1  23    5.68    4.65
   1   1 -24   23.18    9.89
  -1   1 -24   11.82    8.89
  -1  -1 -24    7.89    8.34
   1  -1 -24    9.82    8.18
  -1   1 -24   13.03    7.56
  -1  -1 -24   16.67    7.28
   1   1 -24   11.12    7.16
   1  -1 -24    3.80    4.38
   1  -1 -23   -0.89    4.90
  -1   1 -23    0.70    5.85
   1   1 -23    7.89    5.75
  -1  -1 -23   -4.06    4.65
   1   1 -23    0.38    4.23
  -1   1 -23    6.69    6.09
   1  -1 -23   -0.49    5.24
  -1  -1 -23   -4.72    5.05
  -1   1 -22   17.75    8.34
  -1  -1 -22   11.10    8.35
   1  -1 -22   18.35    7.14
   1   1 -22   17.99    9.45
  -1  -1 -22    8.31    5.75
   1  -1 -22   13.59    6.69
   1   1 -22    8.75    5.57
  -1   1 -22    9.01    6.84
  -1  -1 -21   33.00   10.21
   1   1 -21   32.22   10.24
   1  -1 -21   51.29   11.71
  -1   1 -21   43.87   11.06
  -1  -1 -21   33.26    8.24
   1   1 -21   42.39    9.94
   1  -1 -21   66.36   12.07
  -1   1 -21   47.77   10.45
   1  -1 -20   82.94   14.11
  -1   1 -20   66.19   12.86
   1   1 -20   75.46   13.94
  -1  -1 -20   80.22   14.01
   1   1 -20   71.79   11.74
  -1   1 -20   64.07   12.21
   1  -1 -20   58.04   10.36
  -1  -1 -20   59.98   11.47
   1  -1 -19    2.61    4.85
  -1  -1 -19    6.14    5.67
  -1   1 -19    4.92    5.72
   1   1 -19    4.45    4.04
   1   1 -19    5.87    4.44
   1  -1 -19   -2.79    3.36
  -1  -1 -19    1.17    4.14
  -1   1 -19   -3.76    4.86
  -1  -1 -18  183.73   19.81
   1  -1 -18  177.36   19.26
  -1   1 -18  189.30   19.72
   1   1 -18  173.66   19.04
  -1   1 -18  192.50   18.04
   1  -1 -18  176.37   16.65
  -1  -1 -18  207.97   18.15
   1   1 -18  175.83   17.81
  -1  -1 -17  103.04   14.71
  -1   1 -17   83.11   13.65
   1  -1 -17   87.24   12.83
   1   1 -17   93.59   13.45
  -1  -1 -17  102.46   11.99
   1  -1 -17   95.49   11.82
  -1  -1 -17   81.16   12.22
   1  -1 -17   76.11   10.64
  -1   1 -17   93.18   13.07
   1   1 -17   81.41   11.37
   1   1 -16  308.85   23.53
   1  -1 -16  298.37   23.00
  -1   1 -16  279.79   23.46
  -1  -1 -16  329.17   23.72
  -1  -1 -16  288.38   21.31
   1  -1 -16  322.70   20.49
   1   1 -16  302.14   21.01
  -1   1 -16  303.58   21.53
  -1   1 -16  304.56   19.52
  -1  -1 -16  316.74   20.33
   1  -1 -16  320.98   20.58
  -1  -1 -15    1.21    4.44
   1  -1 -15    4.32    4.04
  -1   1 -15    1.12    3.27
   1   1 -15   -0.71    4.65
  -1  -1 -15    2.79    3.08
   1   1 -15   -1.28    4.09
  -1   1 -15   -1.16    4.42
   1  -1 -15    2.48    3.33
  -1   1 -15    3.08    2.40
   1   1 -15    3.12    2.70
   1  -1 -15   10.55    4.26
  -1  -1 -15    6.56    3.62
  -1   1 -15    4.91    3.27
   1   1 -14  187.26   17.07
  -1  -1 -14  167.95   16.69
   1  -1 -14  196.83   16.94
  -1   1 -14  186.21   16.89
   1  -1 -14  216.19   15.41
  -1   1 -14  201.05   16.01
  -1  -1 -14  211.95   15.17
  -1   1 -14  206.62   14.81
   1   1 -14  201.42   16.05
  -1  -1 -14  168.67   15.25
  -1  -1 -14  198.82   15.61
   1   1 -14  198.52   15.95
  -1   1 -14  197.94   16.31
   1  -1 -14  215.72   15.33
  -1  -1 -13  242.90   18.90
  -1   1 -13  218.81   17.80
   1   1 -13  232.15   18.19
   1  -1 -13  229.97   17.52
  -1  -1 -13  268.57   17.12
  -1   1 -13  252.05   17.24
   1  -1 -13  235.49   15.61
   1   1 -13  262.20   17.48
  -1   1 -13  236.77   16.28
   1   1 -13  237.70   16.64
  -1   1 -13  243.64   17.43
  -1  -1 -13  254.18   16.81
   1  -1 -13  193.02   15.60
   1  -1 -12  289.81   18.74
  -1  -1 -12  293.79   19.56
   1   1 -12  292.75   19.51
   1   1 -12  282.48   17.47
   1  -1 -12  306.67   16.68
  -1  -1 -12  287.48   17.12
  -1   1 -12  288.07   17.74
  -1  -1 -12  296.93   17.20
  -1  -1 -12  272.56   15.89
   1   1 -12  286.54   17.73
  -1   1 -12  305.54   16.64
   1  -1 -12  305.07   16.74
  -1   1 -12  285.18   17.53
  -1  -1 -11   16.15    5.46
   1  -1 -11   13.62    4.69
  -1   1 -11   -3.91    4.35
   1   1 -11    0.19    4.08
   1  -1 -11   13.48    3.92
  -1   1 -11   15.72    4.99
  -1  -1 -11   11.29    4.10
   1   1 -11   17.53    5.42
   1   1 -11   13.61    4.02
   1  -1 -11   14.72    3.89
  -1   1 -11   12.70    4.31
  -1  -1 -11   14.50    4.09
  -1   1 -11   16.72    4.21
  -1  -1 -11   11.92    4.34
   1  -1 -10   83.53    9.26
  -1  -1 -10   82.71    9.64
  -1  -1 -10   97.10    9.21
  -1   1 -10   93.21    8.96
   1   1 -10   72.11    6.90
   1   1 -10   95.32    9.21
  -1   1 -10   70.59    8.25
   1  -1 -10   78.95    7.86
  -1  -1 -10   92.88    8.48
  -1   1 -10   93.50    9.56
  -1  -1 -10   96.33    9.11
   1  -1 -10   84.18    8.04
   1   1 -10   83.65    8.55
   1  -1  -9  453.39   18.95
  -1  -1  -9  505.34   21.69
   1  -1  -9  488.26   21.35
   1   1  -9  471.94   21.40
  -1   1  -9  510.41   20.66
   1   1  -9  337.51   19.76
   1  -1  -9  485.45   18.17
  -1  -1  -9  530.89   19.51
   1   1  -9  483.91   20.15
   1   1  -9  474.48   16.79
  -1  -1  -9  485.34   18.31
  -1  -1  -9  469.22   19.63
  -1   1  -9  479.07   18.55
   1  -1  -9  494.40   18.72
  -1   1  -9  456.99   19.85
  -1  -1  -8  212.67   13.30
   1  -1  -8  208.81   12.08
   1   1  -8  201.85   13.27
   1  -1  -8  220.64   13.62
   1   1  -8  214.05   12.57
   1  -1  -8  224.22   11.52
  -1  -1  -8  229.71   12.19
  -1   1  -8  224.40   13.05
   1   1  -8  212.35   10.09
   1   1  -8  204.91   12.68
   1  -1  -8  209.30   11.42
  -1   1  -8  231.31   12.89
  -1  -1  -8  210.81   11.29
  -1   1  -8  187.40   11.53
   1  -1  -7   81.24    8.02
   1  -1  -7   77.36    7.15
  -1  -1  -7   81.55    8.04
   1  -1  -7   45.70    6.97
  -1  -1  -7   66.37    6.84
  -1   1  -7   85.67    7.81
   1   1  -7  108.97    9.01
  -1  -1  -7   77.98    7.07
   1  -1  -7   85.21    6.73
  -1  -1  -7   83.41    6.70
   1   1  -7   84.03    7.71
   1   1  -7   72.73    5.66
  -1   1  -7   75.03    7.29
  -1   1  -7   72.30    6.57
   1  -1  -6  432.34   16.34
  -1  -1  -6  414.72   16.73
   1  -1  -6  385.29   14.65
  -1  -1  -6  390.42   14.82
   1  -1  -6  377.58   13.92
  -1   1  -6  395.68   15.95
   1   1  -6  398.72   15.41
  -1  -1  -6  395.75   15.57
   1   1  -6  368.69   12.37
   1  -1  -6  386.00   14.11
   1   1  -6  415.08   16.06
  -1  -1  -6  411.89   13.86
  -1   1  -6  381.55   14.41
  -1  -1  -5 1091.24   27.50
   1  -1  -5 1107.13   26.91
  -1  -1  -5 1032.80   25.69
  -1   1  -5 1083.47   27.62
   1  -1  -5 1094.38   24.09
   1   1  -5 1065.85   22.43
   1   1  -5 1055.98   27.35
   1  -1  -5 1053.10   24.89
  -1  -1  -5 1097.69   27.06
   1  -1  -5 1117.79   26.29
  -1   1  -5 1123.44   25.71
  -1  -1  -4  218.14    9.87
   1  -1  -4  193.33    9.14
   1  -1  -4  156.75    9.01
  -1   1  -4  148.69    8.98
  -1  -1  -4  225.68    8.77
   1   1  -4  215.17    9.46
   1  -1  -4  191.11    7.67
   1   1  -4  193.22    9.64
   1   1  -4  202.16    6.65
   1  -1  -4  207.70    8.34
  -1  -1  -4  166.95    9.37
  -1   1  -4  218.74    8.78
   1  -1  -4  217.38    9.30
  -1  -1  -3  128.31    7.01
   1  -1  -3  139.48    6.64
   1  -1  -3  131.75    5.34
   1  -1  -3  107.40    6.80
  -1  -1  -3  138.62    6.30
   1  -1  -3  135.12    5.98
   1   1  -3  134.08    7.05
  -1  -1  -3  127.25    6.84
  -1   1  -3  133.12    6.21
   1  -1  -3  133.49    6.62
   1  -1  -2  628.98   13.83
  -1   1  -2  525.00   13.76
   1  -1  -2  642.53   15.06
  -1  -1  -2  651.78   14.00
   1  -1  -2  629.73   13.62
   1   1  -2  623.09   15.59
  -1  -1  -2  622.89   15.39
   1  -1  -2  645.55   14.93
  -1   1  -2  616.72   14.58
   1  -1  -1   -0.48    1.11
   1   1  -1   -7.05    1.91
  -1   1  -1   -1.37    1.00
  -1  -1  -1   -0.86    1.07
  -1   1  -1   -3.33    1.32
  -1   1   0   -4.29    1.22
   1  -1   1   -2.07    1.09
   1  -1   1    2.56    1.14
   1  -1   1   -2.20    1.05
  -1  -1   1   -1.06    1.06
  -1   1   1   -1.94    1.12
   1   1   2  679.23   15.84
  -1   1   2  640.97   13.83
  -1  -1   2  644.40   15.61
   1  -1   2  631.24   15.15
  -1  -1   2  626.59   15.15
   1   1   2  615.68   13.93
   1  -1   2  669.57   15.31
  -1   1   2  617.82   15.16
  -1   1   2  618.68   13.50
   1  -1   2  646.01   15.15
  -1   1   2  622.53   14.80
   1  -1   2  475.62   13.35
  -1   1   3  127.89    6.11
   1   1   3  127.05    6.85
   1  -1   3  133.17    6.98
  -1  -1   3  121.81    6.68
   1   1   3  125.37    6.71
  -1   1   3   66.22    4.46
  -1  -1   3  128.93    6.54
   1  -1   3  130.95    6.59
   1   1   3  140.91    6.04
  -1  -1   3  134.82    7.23
  -1   1   3  140.48    5.91
   1  -1   3  132.24    6.43
  -1   1   3  137.14    6.59
   1   1   4  200.12    9.55
  -1   1   4  205.40    9.12
   1  -1   4  219.11   10.04
  -1  -1   4  209.93   10.02
   1   1   4  201.08    9.34
  -1   1   4  211.74    7.89
  -1  -1   4  201.14    9.35
   1  -1   4  198.77    9.27
   1   1   4  207.48    8.30
  -1  -1   4  214.38    9.86
  -1   1   4  211.33    8.38
  -1  -1   4  206.34    7.08
   1  -1   4  202.95    8.77
  -1   1   4  203.00    9.07
  -1  -1   4  193.23    6.76
   1   1   4  204.24    9.82
   1   1   5 1043.73   27.06
  -1  -1   5 1091.33   28.21
  -1   1   5 1078.74   26.68
   1   1   5 1086.14   27.33
   1  -1   5 1029.78   28.38
   1  -1   5 1097.09   27.00
  -1   1   5 1062.58   24.22
  -1  -1   5 1086.47   26.86
   1   1   5 1078.66   24.82
  -1   1   5 1058.18   25.05
  -1   1   5 1094.02   26.20
  -1  -1   5 1173.17   28.20
  -1   1   5 1114.24   26.44
  -1  -1   5  993.47   22.52
  -1  -1   5 1017.71   23.11
   1   1   5 1088.07   27.09
   1  -1   5 1120.36   25.52
   1   1   6  403.93   16.16
  -1   1   6  403.91   15.90
   1   1   6  389.34   15.96
   1  -1   6  382.89   16.26
  -1  -1   6  417.10   16.65
  -1  -1   6  386.89   15.27
   1  -1   6  373.12   15.33
   1   1   6  396.86   14.17
  -1   1   6  399.72   13.89
  -1   1   6  429.89   14.63
  -1  -1   6  366.03   15.77
   1  -1   6  317.77   14.63
  -1  -1   6  390.85   13.01
   1   1   6  354.68   15.61
  -1   1   6  354.50   14.77
  -1  -1   6  426.69   12.76
   1   1   7   67.89    7.01
   1  -1   7   86.50    7.91
   1   1   7   89.14    7.63
  -1  -1   7   87.16    8.16
  -1   1   7   74.39    7.00
   1  -1   7   81.58    7.15
  -1   1   7   82.66    6.51
  -1  -1   7   83.62    7.28
   1   1   7   78.37    6.52
  -1   1   7   84.31    7.23
  -1   1   7   77.82    6.71
  -1  -1   7   56.98    7.64
  -1  -1   7   85.11    6.02
   1  -1   7   67.08    6.86
  -1  -1   7   76.17    6.03
  -1   1   7   81.80    7.08
   1   1   7   57.57    7.32
   1   1   8  218.56   12.88
   1  -1   8  220.13   13.66
  -1  -1   8  243.88   14.27
   1   1   8  206.58   12.96
  -1   1   8  222.83   13.04
   1  -1   8  176.89   12.03
  -1  -1   8  224.96   12.59
   1   1   8  218.90   11.57
  -1   1   8  214.54   11.22
  -1   1   8  204.61   12.22
  -1   1   8  179.72   11.56
   1   1   8  222.92   12.50
  -1  -1   8  217.45   10.86
  -1   1   8  233.38   12.51
  -1  -1   8  217.27   10.51
   1  -1   8  189.34   11.91
   1  -1   9  477.82   21.87
  -1   1   9  495.55   21.27
   1   1   9  488.70   21.65
   1  -1   9  446.13   19.25
  -1  -1   9  503.88   21.85
   1   1   9  498.89   20.86
  -1  -1   9  475.22   19.94
  -1   1   9  470.44   18.64
   1   1   9  512.48   19.55
   1  -1   9  485.61   20.21
  -1   1   9  480.58   19.35
  -1  -1   9  470.13   17.85
  -1  -1   9  479.09   17.27
  -1   1   9  477.25   19.46
   1  -1   9  486.78   19.16
   1   1   9  496.87   20.43
  -1   1   9  478.96   19.49
  -1  -1  10   77.98    8.50
  -1   1  10   89.00    7.95
   1  -1  10   68.68    8.85
   1   1  10   85.62    8.02
  -1  -1  10   79.47    9.05
   1   1  10   91.63    9.67
   1  -1  10   94.43    8.46
   1  -1  10   94.30   10.01
   1   1  10   86.27    8.60
  -1   1  10   84.18    9.20
   1   1  10   83.81    8.66
   1  -1  10   71.01    8.56
  -1   1  10   75.45    8.21
  -1   1  10   81.97    8.37
  -1  -1  10   91.12    7.81
  -1  -1  10   82.74    7.56
   1   1  11   13.84    3.82
  -1  -1  11    6.97    2.37
   1  -1  11    9.05    3.50
  -1   1  11   10.94    3.30
   1   1  11   10.56    3.83
  -1   1  11    8.98    3.18
  -1  -1  11   16.84    5.37
   1  -1  11   18.28    4.29
  -1   1  11   13.43    4.26
  -1  -1  11   12.56    3.41
   1   1  11   13.92    4.43
   1  -1  11   12.56    4.12
   1   1  11   11.38    4.23
  -1   1  11   12.54    3.97
   1  -1  11   16.87    4.84
  -1  -1  11    8.85    3.25
  -1   1  12  298.76   16.69
   1   1  12  293.38   16.48
   1  -1  12  285.24   17.30
  -1  -1  12  299.14   17.61
   1  -1  12  285.72   18.95
  -1  -1  12  291.87   19.10
  -1   1  12  280.96   18.37
   1  -1  12  307.48   17.40
   1   1  12  281.28   18.53
  -1  -1  12  266.58   14.72
   1   1  12  299.14   17.62
  -1   1  12  234.39   16.10
  -1   1  12  321.68   17.55
  -1  -1  12  274.06   15.40
   1   1  12  285.21   17.51
   1  -1  12  203.33   16.23
  -1  -1  13  237.44   16.28
  -1   1  13  252.50   15.76
   1   1  13  248.08   15.83
   1  -1  13  248.45   16.77
  -1   1  13  265.82   18.39
   1  -1  13  249.27   16.20
  -1  -1  13  236.97   14.83
  -1   1  13  246.89   15.90
   1   1  13  250.49   16.79
  -1  -1  13  243.49   14.56
   1  -1  13  223.19   15.67
   1   1  13  247.48   16.93
  -1   1  13  240.85   16.18
  -1   1  14  161.62   13.53
   1  -1  14  211.81   15.90
   1   1  14  186.59   14.26
  -1  -1  14  197.52   15.35
   1  -1  14  200.04   14.81
   1  -1  14  126.15   14.73
  -1  -1  14  201.06   14.11
   1   1  14  204.01   15.70
  -1   1  14  196.35   14.96
  -1  -1  14  179.79   13.62
   1   1  14  203.61   15.88
  -1   1  14  193.31   15.03
   1   1  15    0.92    2.35
  -1   1  15    3.78    2.90
   1  -1  15   -0.37    2.70
  -1   1  15    3.92    3.13
   1   1  15    8.88    4.23
  -1  -1  15   -0.27    2.56
  -1   1  15    2.63    3.00
   1   1  15    8.70    4.76
   1  -1  15    5.14    4.81
  -1  -1  15    1.46    3.25
  -1   1  16  334.11   20.46
  -1  -1  16  301.40   18.27
  -1   1  16  339.23   21.13
  -1  -1  16  286.30   18.67
   1  -1  16  304.87   20.08
   1  -1  16  272.52   20.07
   1   1  16  314.58   20.96
  -1  -1  17   89.58   11.32
  -1  -1  17   98.95   11.09
  -1   1  17   92.90   11.46
   1  -1  17  103.98   11.69
   1   1  17   90.30   12.01
   1  -1  18  167.65   15.64
   1   1  18  153.68   17.11
  -1   1  18  185.35   16.56
  -1  -1  18  178.63   15.17
  -1   1  19    2.67    3.83
   1  -1  19    6.88    5.04
   1   1  19    2.47    3.38
  -1  -1  19   -5.70    3.50
  -1  -1  20   70.00   10.19
  -1   1  20   68.02   10.37
   1   1  20   67.79   10.92
   1  -1  20   55.22    9.22
   1   1  21   40.35    8.86
   1  -1  21   36.68    8.24
  -1   1  21   34.38    8.38
  -1  -1  21   33.59    7.22
   1  -1  22   12.56    5.72
  -1   1  22   15.05    5.34
   1   1  22   15.47    6.31
  -1  -1  22   10.35    4.78
   1  -1  23    3.08    4.60
  -1   1  23    7.12    4.54
   1   1  23   -2.64    4.25
   1   1  24   11.38    6.13
  -2   1 -24    1.85    7.02
   2  -1 -24    0.88    5.09
   1   2 -24    0.02    5.12
  -1  -2 -24   -0.02    4.49
   1   2 -24   -1.20    4.05
   2  -1 -24    0.02    5.14
  -2   1 -24    3.46    5.38
  -1  -2 -23    4.46    4.86
   2  -1 -23   -6.17    4.90
   1   2 -23   -0.81    4.65
  -2   1 -23    4.62    5.02
   2  -1 -23   -1.45    3.97
  -2   1 -23    5.88    6.28
   1   2 -23    0.89    4.03
  -1  -2 -23    6.89    5.66
   2  -1 -22    4.47    4.76
  -2   1 -22    2.36    6.38
  -1  -2 -22    5.13    6.10
   1   2 -22    9.50    7.69
  -1  -2 -22    1.36    3.74
   2  -1 -22   18.82    6.46
   1   2 -22   10.51    6.38
  -2   1 -22    6.46    6.02
   2  -1 -21    7.26    6.20
  -1  -2 -21   -2.79    5.63
  -2   1 -21   -0.97    5.88
   1   2 -21   -2.42    5.08
   1   2 -21   13.13    6.36
  -2   1 -21    9.29    6.19
  -1  -2 -21    3.55    4.22
   2  -1 -21    3.69    3.86
   1   2 -20   14.73    7.29
   2  -1 -20   18.94    7.43
  -2   1 -20   14.03    7.37
  -1  -2 -20   17.09    7.74
   2  -1 -20   18.98    6.54
  -1  -2 -20   15.13    5.65
  -2   1 -20   19.02    7.21
   1   2 -20   24.43    7.68
  -1  -2 -19   10.37    6.89
  -2   1 -19    1.77    4.69
   2  -1 -19   -0.10    4.71
   1   2 -19    7.17    6.09
   1   2 -19    2.08    4.09
  -2   1 -19    4.61    4.77
   2  -1 -19    2.54    3.73
  -1  -2 -19    4.37    4.09
   1   2 -18    2.63    5.11
   2  -1 -18    0.59    3.74
  -2   1 -18    3.90    4.39
  -1  -2 -18    1.03    4.14
  -1  -2 -18    6.52    3.87
  -1  -2 -18    0.31    3.54
  -2   1 -18    0.29    4.29
   1   2 -18    1.74    3.82
   2  -1 -18    3.19    3.46
  -1  -2 -17    8.36    5.68
   1   2 -17    5.36    4.92
   2  -1 -17    9.60    6.22
  -2   1 -17   10.01    6.36
  -1  -2 -17    5.41    4.15
  -1  -2 -17    9.20    4.31
   2  -1 -17    6.48    3.81
   1   2 -17    0.76    4.36
  -2   1 -17    8.19    5.68
  -1  -2 -17    9.15    4.26
  -2   1 -16   38.67    9.19
   2  -1 -16   25.50    7.75
  -1  -2 -16   22.44    7.29
   1   2 -16   27.28    8.72
  -1  -2 -16   31.72    6.99
  -2   1 -16   26.27    6.88
   1   2 -16   31.95    7.67
  -1  -2 -16   25.73    5.73
   2  -1 -16   30.60    6.65
  -1  -2 -16   34.33    6.58
   2  -1 -16   31.36    6.22
  -2   1 -16   40.84    7.27
  -2   1 -15   28.56    7.46
   2  -1 -15   29.82    7.93
   1   2 -15   25.20    7.02
  -1  -2 -15   28.08    6.85
  -1  -2 -15   20.76    5.03
  -2   1 -15   26.80    7.25
  -1  -2 -15   30.97    7.14
   2  -1 -15   30.98    6.61
   1   2 -15   25.95    6.66
  -2   1 -15   34.42    6.96
  -1  -2 -15   24.51    5.30
   2  -1 -15   29.56    6.19
  -2   1 -15   25.65    6.42
  -2   1 -14    5.39    4.25
   2  -1 -14    2.82    4.67
   1   2 -14    9.51    5.76
  -1  -2 -14   -0.32    3.82
   2  -1 -14   10.08    4.96
   2  -1 -14    3.59    3.38
  -1  -2 -14    2.30    3.35
  -2   1 -14    2.84    3.38
   1   2 -14    4.15    3.73
  -1  -2 -14   11.73    4.00
  -2   1 -14    4.31    3.23
   1   2 -14    3.91    3.60
   2  -1 -14    7.26    3.98
  -1  -2 -14   10.27    3.70
  -2   1 -14    9.20    3.82
   2  -1 -13    7.47    4.21
  -1  -2 -13    7.45    4.79
   1   2 -13   18.38    5.88
  -2   1 -13    9.14    3.93
  -1  -2 -13   10.86    4.38
   1   2 -13   12.71    5.04
  -2   1 -13    8.89    5.76
   2  -1 -13   10.33    3.68
   2  -1 -13    8.04    3.34
   1   2 -13   13.83    4.85
  -2   1 -13   11.13    4.25
  -1  -2 -13    5.69    2.72
  -2   1 -13   10.47    3.92
   2  -1 -12   26.16    6.24
   1   2 -12    0.18    3.10
  -2   1 -12   -2.87    4.49
  -1  -2 -12   27.88    6.78
   1   2 -12   23.18    6.20
  -1  -2 -12   21.58    5.08
   2  -1 -12   25.98    4.85
  -2   1 -12   14.29    4.43
  -2   1 -12   20.77    5.06
   2  -1 -12   26.85    5.38
  -1  -2 -12   27.37    5.97
  -1  -2 -12   18.65    4.20
   1   2 -12   22.40    5.45
   1   2 -12   22.06    4.09
  -2   1 -12   25.01    5.50
   1   2 -11   -4.87    3.98
  -1  -2 -11   10.04    4.74
   2  -1 -11    9.19    3.93
  -2   1 -11    4.11    3.13
   2  -1 -11   10.54    4.43
   1   2 -11    9.98    4.41
  -1  -2 -11   13.60    3.97
   2  -1 -11    5.37    3.92
  -2   1 -11    6.87    3.70
   1   2 -11    6.57    3.55
  -2   1 -11   11.60    4.25
  -1  -2 -11   11.50    3.39
   2  -1 -11    9.24    3.63
  -2   1 -11    7.36    2.70
   1   2 -11   10.47    3.03
  -1  -2 -11   13.35    4.21
  -2   1 -10   -1.99    3.49
  -1  -2 -10   33.67    6.51
   1   2 -10   -4.76    3.37
   2  -1 -10   40.79    7.18
   2  -1 -10   43.59    6.45
   2  -1 -10   39.67    5.75
  -1  -2 -10   69.48    7.93
  -2   1 -10   38.29    6.71
   1   2 -10   16.94    5.81
   1   2 -10   40.08    6.59
  -2   1 -10   35.97    6.03
   2  -1 -10   39.29    5.93
  -1  -2 -10   36.08    4.88
   1   2 -10   34.13    4.69
  -2   1 -10   39.02    5.80
  -1  -2 -10   32.25    5.87
   1   2  -9    1.80    2.38
  -2   1  -9   -0.75    2.40
  -1  -2  -9   17.41    4.88
   2  -1  -9   15.31    4.48
   2  -1  -9   19.99    5.28
   1   2  -9    8.77    3.44
  -1  -2  -9   31.77    5.47
  -2   1  -9   11.14    5.02
   2  -1  -9   25.15    5.10
  -1  -2  -9   15.78    3.27
   1   2  -9   12.30    4.19
   2  -1  -9   16.55    3.88
  -1  -2  -9   16.98    4.18
  -2   1  -9   15.81    4.22
   1   2  -9   18.13    3.35
   2  -1  -8   16.01    3.73
  -1  -2  -8   20.94    5.27
   2  -1  -8   19.20    4.96
  -2   1  -8   16.90    4.50
   2  -1  -8   19.62    4.34
   1   2  -8   15.78    4.42
  -1  -2  -8    9.63    3.63
  -1  -2  -8   16.32    3.46
   2  -1  -8   20.18    4.48
   1   2  -8   18.14    4.44
   1   2  -8   12.32    2.68
  -2   1  -8   18.16    3.97
  -1  -2  -8   17.01    3.95
   2  -1  -7   33.97    5.85
   2  -1  -7   29.47    5.02
  -1  -2  -7   32.83    5.55
   2  -1  -7   33.78    4.60
   1   2  -7   32.42    5.51
  -1  -2  -7   29.25    4.59
  -2   1  -7   24.88    5.90
   2  -1  -7   26.65    4.46
   1   2  -7   21.11    3.81
  -1  -2  -7   33.79    3.93
  -2   1  -7   30.54    4.82
  -1  -2  -7   20.93    5.38
   1   2  -7   29.41    3.55
   2  -1  -6   62.30    6.08
   2  -1  -6   58.42    6.72
  -1  -2  -6   60.41    6.54
   2  -1  -6   61.82    5.81
   1   2  -6   61.42    6.93
   2  -1  -6   58.70    6.44
  -1  -2  -6   57.71    5.15
  -1  -2  -6   60.63    5.46
  -2   1  -6   35.93    7.06
   1   2  -6   62.94    4.38
   2  -1  -6   65.31    5.95
   1   2  -6   56.45    6.58
  -1  -2  -6   51.66    4.48
  -1  -2  -6   63.15    6.46
  -2   1  -6   62.12    6.04
   2  -1  -5   30.61    4.44
   2  -1  -5   24.85    4.59
  -1  -2  -5   28.22    4.97
  -1  -2  -5   30.37    4.98
  -1  -2  -5   26.82    3.59
   1   2  -5   32.58    4.98
  -1  -2  -5   19.39    3.13
  -2   1  -5   15.30    5.45
   2  -1  -5   28.42    4.55
   2  -1  -5   22.41    3.87
   1   2  -5   27.16    4.61
  -1  -2  -5   27.88    2.91
   2  -1  -5   27.77    4.20
  -2   1  -5   27.63    4.06
  -1  -2  -5   29.43    4.83
   1   2  -5   27.87    2.80
  -1  -2  -4  318.28   11.78
   2  -1  -4  321.63   12.09
  -1  -2  -4  334.96   13.25
  -1  -2  -4  309.23    9.37
   2  -1  -4  308.52   12.63
   2  -1  -4  329.31   10.74
  -1  -2  -4  339.55   10.32
   2  -1  -4  298.53   11.39
  -1  -2  -4  314.05   12.83
   1   2  -4  325.33   13.05
  -2   1  -4  309.04   12.02
   1   2  -4  285.26    7.77
   2  -1  -4  308.80   11.59
  -2   1  -3  145.81    8.13
  -2   1  -3  150.30    7.24
   1   2  -3  154.73    8.40
   2  -1  -3  155.38    7.40
  -1  -2  -3  156.16    5.32
  -1  -2  -3  165.07    6.19
   2  -1  -3  156.02    8.01
  -1  -2  -3  145.44    7.99
   2  -1  -3  167.63    7.45
   1   2  -3  137.34    8.01
   2  -1  -3  164.62    7.49
  -2   1  -3  140.14    7.40
   1   2  -2   19.54    3.28
   2  -1  -2   21.07    2.98
  -2   1  -2   19.49    2.80
   2  -1  -2   24.59    3.36
  -2   1  -2   25.12    3.07
   1   2  -2   35.21    4.01
   2  -1  -2   17.58    2.65
   2  -1  -2   20.80    2.84
  -2   1  -2   19.50    2.84
  -1  -2  -2   23.45    3.56
   1   2  -1   25.34    3.01
  -2   1  -1   14.21    2.70
   2  -1  -1   24.29    3.04
   1   2  -1   20.73    3.28
   1   2  -1   22.80    2.55
  -2   1  -1   22.17    2.55
   2  -1  -1   22.17    2.84
   1   2  -1   24.40    2.94
   2  -1  -1   23.30    2.89
  -2   1  -1   24.28    3.01
  -1  -2  -1   18.73    2.60
   2  -1   0   27.72    2.99
   2  -1   0   28.48    2.62
  -2   1   0   22.64    2.39
   1   2   0   24.13    2.26
   1   2   0   26.72    2.37
  -1  -2   0   28.73    2.59
  -1  -2   0   26.20    2.41
   1   2   0   28.33    2.48
   1   2   0   21.22    2.31
  -1  -2   0   23.62    2.62
  -2   1   0   32.26    3.29
   1   2   1   22.07    2.81
  -1  -2   1   16.63    2.36
   2  -1   1   21.23    2.69
   2  -1   1   15.72    2.77
  -1  -2   1   11.50    2.56
  -1  -2   1   15.81    2.47
  -2   1   1   18.32    2.82
   2  -1   1   16.39    2.35
  -2   1   1   15.41    2.28
   1   2   1   16.77    2.69
  -2   1   2   19.89    2.58
  -1  -2   2   24.75    3.35
   1   2   2   23.08    3.26
   2  -1   2   23.60    2.70
   2  -1   2   14.03    2.78
  -1  -2   2   19.30    2.94
   2  -1   2   21.74    3.09
  -2   1   2   21.99    3.10
  -2   1   2   23.87    3.13
  -1  -2   3  167.07    8.13
  -2   1   3  153.70    7.35
   1   2   3  155.25    7.21
   1   2   3  161.07    8.09
   2  -1   3  148.86    7.94
   2  -1   3  140.17    7.83
  -1  -2   3  169.65    8.31
  -2   1   3  156.11    8.42
   1   2   3  160.09    5.43
   1   2   3  162.00    6.16
  -2   1   3  147.02    7.32
   2  -1   3  146.30    7.78
  -2   1   3  158.62    7.39
   2  -1   4  324.93   12.75
   1   2   4  310.52   12.89
  -2   1   4  309.56   11.92
   1   2   4  332.36   11.88
  -1  -2   4  298.39   12.56
  -1  -2   4  307.24   12.50
   1   2   4  318.33   10.02
   2  -1   4  342.17   12.71
  -1  -2   4  331.81   13.16
  -2   1   4  300.98   11.72
  -2   1   4  305.71   11.48
   2  -1   4  326.37   12.53
  -1  -2   4  321.47    8.05
   1   2   5   26.22    4.03
  -2   1   5   21.09    3.74
   2  -1   5   26.51    4.50
  -1  -2   5   22.85    4.18
  -1  -2   5   24.71    2.73
   1   2   5   25.84    4.48
   2  -1   5   21.84    3.93
   1   2   5   25.10    3.20
  -1  -2   5   31.08    4.71
  -2   1   5   23.14    3.47
  -1  -2   5   14.81    5.51
  -2   1   5   29.08    4.27
   1   2   5   39.77    6.01
   2  -1   5   21.66    4.48
  -1  -2   5   17.51    2.63
  -2   1   5   19.24    3.62
   2  -1   6   63.87    6.81
  -1  -2   6   64.18    7.05
  -1  -2   6   63.79    4.59
   1   2   6   51.04    5.73
  -2   1   6   55.86    6.00
   1   2   6   55.49    6.12
  -1  -2   6   68.19    6.68
   1   2   6   61.84    5.05
  -2   1   6   60.48    5.38
   2  -1   6   58.71    6.02
  -1  -2   6   44.12    6.79
  -2   1   6   57.58    5.93
  -2   1   6   59.06    6.17
   2  -1   6   69.18    6.74
   1   2   6   62.99    7.05
  -1  -2   6   64.24    4.54
  -2   1   6   60.23    5.86
   2  -1   7   26.08    5.01
   1   2   7   30.21    4.93
   1   2   7   34.96    5.01
  -1  -2   7   22.27    3.29
  -2   1   7   34.80    5.45
  -1  -2   7   26.27    5.08
   2  -1   7   32.89    5.19
  -2   1   7    9.10    2.82
   1   2   7   29.03    3.93
  -1  -2   7   36.98    5.35
  -2   1   7   25.89    4.52
  -1  -2   7   16.66    5.31
   2  -1   7   27.05    5.11
  -1  -2   7   26.54    3.63
  -2   1   7   31.68    4.61
   1   2   7   31.23    5.92
  -2   1   7   23.69    4.30
  -1  -2   8   16.39    3.17
   1   2   8   26.47    5.00
   2  -1   8   23.06    4.81
  -2   1   8   26.65    5.09
   1   2   8   21.22    4.48
  -1  -2   8   25.15    5.47
  -1  -2   8   21.65    4.47
  -2   1   8    3.79    3.68
   2  -1   8   17.90    4.14
   1   2   8   10.91    3.47
  -2   1   8   12.22    3.71
  -2   1   8   41.60    5.51
   1   2   8   20.36    5.05
  -2   1   8   18.04    3.86
   2  -1   8   18.61    4.56
  -1  -2   8   18.68    3.79
  -1  -2   9   16.71    4.49
   1   2   9   17.77    4.74
  -1  -2   9   14.05    3.11
   1   2   9   14.97    3.86
   2  -1   9   16.57    4.57
  -2   1   9   17.02    4.99
   1   2   9   15.44    3.45
  -1  -2   9   18.45    4.29
  -2   1   9   13.83    3.40
   2  -1   9   17.52    4.10
  -2   1   9   11.81    3.85
  -2   1   9   13.14    3.25
   1   2   9   16.87    4.82
  -1  -2   9   11.62    3.29
   2  -1   9   10.49    3.80
  -2   1   9   13.11    3.95
   2  -1  10   33.31    6.23
  -2   1  10   37.42    6.14
  -1  -2  10   35.10    4.92
  -1  -2  10   37.54    6.83
   1   2  10   36.97    6.06
   1   2  10   34.65    6.06
  -2   1  10   30.48    5.19
   1   2  10   34.67    5.17
   2  -1  10   31.85    5.71
  -1  -2  10   44.98    6.51
  -2   1  10   32.27    6.37
  -2   1  10   28.31    5.08
   2  -1  10   44.59    6.62
  -2   1  10   56.84    6.86
  -1  -2  10   19.75    4.65
   1   2  10   24.36    6.19
   2  -1  11    7.24    3.54
   1   2  11    9.52    3.44
  -1  -2  11    5.15    2.95
  -2   1  11    8.58    3.13
   1   2  11    8.29    3.15
  -1  -2  11    9.91    3.12
   2  -1  11    5.99    3.15
  -1  -2  11    9.37    3.57
   2  -1  11    6.23    2.54
   1   2  11    6.92    3.13
  -2   1  11    4.41    1.99
  -2   1  11    6.43    3.52
   2  -1  11    9.53    3.86
  -2   1  11    6.40    3.16
   1   2  11    8.98    4.69
  -1  -2  11    9.05    3.63
  -2   1  11    9.92    3.95
  -1  -2  12   26.25    5.61
   2  -1  12   23.82    5.36
  -2   1  12   26.36    4.98
   1   2  12   30.97    5.12
  -1  -2  12   37.79    6.70
  -1  -2  12   27.22    4.88
   2  -1  12   32.17    6.44
   2  -1  12   26.65    5.63
   1   2  12   35.43    6.57
   1   2  12   36.58    6.82
  -2   1  12   26.65    6.44
  -2   1  12   32.58    5.83
  -1  -2  12   24.40    4.97
   1   2  12   29.03    6.57
  -2   1  12   49.21    7.21
   2  -1  12   27.97    5.71
   1   2  13    5.47    2.44
  -2   1  13   14.57    4.00
  -1  -2  13    4.86    3.01
   2  -1  13    3.67    2.83
   1   2  13   10.34    4.25
  -2   1  13    7.40    3.75
   1   2  13    9.33    4.00
   2  -1  13    8.22    3.67
  -1  -2  13    7.72    2.78
   2  -1  13    7.83    3.75
  -2   1  13   11.45    3.75
  -1  -2  13    3.79    2.42
  -2   1  13    6.28    3.41
   1   2  13    7.48    4.00
  -2   1  14    7.35    3.71
   1   2  14    6.73    3.68
   1   2  14    9.02    4.17
   2  -1  14    2.97    2.60
  -1  -2  14    6.59    2.95
  -1  -2  14    8.03    3.48
   2  -1  14    4.29    3.07
   1   2  14   -0.15    3.47
  -2   1  14    4.01    2.91
  -2   1  14    5.68    3.49
  -2   1  15    6.21    4.93
   1   2  15   27.62    5.56
   2  -1  15   25.13    6.16
  -1  -2  15   34.92    6.15
  -1  -2  15   30.08    5.95
  -2   1  15   24.71    5.64
   2  -1  15   28.19    6.33
  -2   1  15   22.01    5.52
   1   2  15   20.58    5.46
   1   2  16   36.13    6.52
  -1  -2  16   33.82    6.47
  -2   1  16   45.04    7.75
   1   2  16   35.09    8.26
   2  -1  16   35.19    7.43
  -1  -2  16   24.61    6.58
  -2   1  16   40.66    7.19
  -1  -2  17   12.87    4.66
  -1  -2  17    8.14    3.97
   2  -1  17    1.42    3.27
  -2   1  17   -1.71    3.49
   1   2  17    6.70    4.85
  -1  -2  18    2.51    2.52
   2  -1  18    0.65    3.47
  -1  -2  18    2.41    3.47
  -2   1  18    3.83    3.46
   1   2  18    4.07    4.11
   1   2  19    5.51    4.86
  -2   1  19    2.77    3.37
   2  -1  19    5.41    5.08
  -1  -2  19    5.01    3.47
   2  -1  20   14.40    5.65
  -1  -2  20   22.90    5.60
  -2   1  20   20.09    5.91
   1   2  20    9.37    4.24
  -1  -2  21   10.47    4.24
  -2   1  21    7.99    3.71
   1   2  21    0.70    4.24
   2  -1  21    8.13    5.05
  -2   1  22   11.75    6.06
   2  -1  22    6.57    5.18
   1   2  22   21.37    7.58
   2  -1  23    7.61    5.40
   1   2  23   -5.26    5.05
   1   2  24    2.57    4.65
   0   2 -24    0.25    5.12
   2   0 -24    0.84    4.54
   0  -2 -24   -1.47    5.14
   0  -2 -24    2.40    4.27
   2   0 -24    4.90    4.58
  -2   0 -24    2.88    4.31
   0   2 -24    5.07    5.73
  -2   0 -23   18.99    8.90
   0  -2 -23   24.13    9.36
   0   2 -23   26.15    9.93
   2   0 -23   37.11   12.53
  -2   0 -23   31.11   10.03
   0  -2 -23   16.50    6.71
   2   0 -23   35.57    8.99
   0   2 -23   21.76    7.41
  -2   0 -22   12.80    6.90
   2   0 -22    6.03    7.13
   0   2 -22    2.43    6.70
   0  -2 -22   21.92    8.76
  -2   0 -22    4.50    5.34
   2   0 -22    6.20    4.82
   0  -2 -22    5.62    4.75
   0   2 -22    4.71    5.39
   0  -2 -21   37.64   10.19
  -2   0 -21   40.19   10.72
   0   2 -21   37.10   10.24
   2   0 -21   36.36   10.37
   0   2 -21   30.41    9.45
  -2   0 -21   40.44    9.67
   0  -2 -21   30.64    8.37
   2   0 -21   45.72    9.20
   2   0 -20    1.92    4.63
   0  -2 -20    4.59    6.35
  -2   0 -20   10.71    7.46
   0   2 -20   -5.02    6.35
   2   0 -20    3.56    4.76
   0   2 -20   -2.60    4.09
  -2   0 -20    1.20    4.02
   0  -2 -20    0.81    3.99
   0  -2 -19   41.12    9.84
   2   0 -19   45.53   10.47
  -2   0 -19   56.62   11.78
   0   2 -19   53.35   11.44
  -2   0 -19   60.75   10.94
   0   2 -19   36.08    8.86
   0  -2 -19   50.64    9.48
   2   0 -19   49.59    9.31
   0  -2 -18   20.60    7.51
   2   0 -18   24.32    8.20
  -2   0 -18   13.10    6.06
   0   2 -18   10.02    4.80
   0  -2 -18   11.26    4.77
  -2   0 -18    5.95    3.86
   2   0 -18   11.57    5.36
   0   2 -18   15.79    6.75
   0  -2 -18   22.09    6.92
  -2   0 -17  118.01   14.81
   0  -2 -17  138.13   16.83
   2   0 -17  115.65   15.26
   0   2 -17  132.91   16.18
   0  -2 -17  123.35   12.42
  -2   0 -17  117.56   14.24
   0   2 -17  134.81   15.15
   2   0 -17  140.10   14.23
   0   2 -16    0.68    4.67
   2   0 -16    0.77    5.13
   0  -2 -16    5.25    5.86
  -2   0 -16   12.38    6.71
   0  -2 -16   10.95    4.32
  -2   0 -16    7.66    3.55
   0   2 -16    8.37    3.67
  -2   0 -16    7.76    5.14
   0  -2 -16    7.92    3.24
   0   2 -16   13.89    5.61
   0  -2 -16   10.35    4.73
   2   0 -16    8.69    4.17
   0  -2 -15   67.78   10.68
   2   0 -15   73.69   12.00
  -2   0 -15   67.80   11.14
   0   2 -15   75.01   11.05
   0   2 -15   68.98   10.97
   0  -2 -15   41.24    8.70
  -2   0 -15   61.64   10.64
   2   0 -15   76.36    9.88
   0  -2 -15   63.41    8.66
   2   0 -15   72.27    9.94
  -2   0 -15   72.96    9.87
   0   2 -15   67.23    8.52
  -2   0 -15   81.01   10.05
   0  -2 -15   68.37    8.49
   0  -2 -14   57.33    9.21
   0   2 -14   55.50   10.03
  -2   0 -14   62.91   10.07
   2   0 -14   49.34    9.13
  -2   0 -14   48.77    9.24
   0   2 -14   60.80    9.44
   0  -2 -14   58.41    8.03
   2   0 -14   53.13    8.22
   0  -2 -14   33.52    7.63
   0   2 -14   72.39    9.64
   0   2 -14   56.75    7.58
  -2   0 -14   63.03    8.82
   0  -2 -14   62.78    8.15
   2   0 -14   60.11    8.64
  -2   0 -14   49.70    8.64
  -2   0 -13   98.30   12.24
   2   0 -13   92.17   11.61
   0   2 -13  107.75   12.54
   0  -2 -13  112.15   12.30
   0   2 -13  111.11   12.38
   0  -2 -13   98.74    9.91
   0  -2 -13   97.32    9.64
  -2   0 -13  126.97   12.33
   2   0 -13   91.16   10.23
   2   0 -13  108.45   11.13
   0  -2 -13  101.24    9.64
   0   2 -13   90.98   10.90
  -2   0 -13  100.77   10.45
  -2   0 -13  109.25   11.38
   0   2 -13  107.21    9.47
   0  -2 -12   28.11    6.93
  -2   0 -12   37.66    7.67
   0   2 -12   -2.75    3.39
   2   0 -12   25.62    6.73
   2   0 -12   27.37    5.42
   0  -2 -12   16.09    5.53
   0   2 -12   34.15    6.99
  -2   0 -12   34.29    8.24
   0  -2 -12   28.79    5.60
   0  -2 -12   27.86    4.88
   0   2 -12   27.48    6.06
  -2   0 -12   25.17    5.76
   2   0 -12   27.71    5.45
   0   2 -12   34.65    5.54
  -2   0 -12   28.74    5.61
   0  -2 -11  132.93   12.07
   2   0 -11  122.14   12.05
  -2   0 -11  129.77   10.68
   0   2 -11  133.60    9.68
   2   0 -11  133.34   11.29
   0   2 -11  145.50   12.26
  -2   0 -11   99.02   11.36
   0  -2 -11  131.41    9.97
   0  -2 -11  131.17   10.33
  -2   0 -11  127.84   12.00
   0   2 -11  138.37   11.84
   2   0 -11  133.30   11.04
   0  -2 -11  134.67   10.61
   2   0 -10  159.81   13.08
   0  -2 -10  176.20   13.03
   2   0 -10  167.73   11.90
  -2   0 -10  151.73   11.49
   0   2 -10  149.58    9.62
  -2   0 -10  163.24   11.29
   0  -2 -10  162.83   10.41
   0   2 -10  140.51   11.69
   0  -2 -10  161.92   10.97
   0   2 -10  169.87   12.43
   2   0 -10  160.58   11.34
  -2   0 -10  153.60   12.20
   0  -2 -10  161.18   10.54
  -2   0  -9   79.33    8.82
   2   0  -9  123.42   10.97
   0  -2  -9  120.95   10.54
   2   0  -9  130.14    8.97
   0   2  -9  125.35   10.66
  -2   0  -9  120.85   10.30
   0  -2  -9  108.73    8.86
   2   0  -9  141.43   10.27
   0  -2  -9  104.61    8.87
   2   0  -9  132.60   10.04
   0   2  -9  110.85    8.47
   0  -2  -9  123.48    8.47
   0   2  -9  115.96   10.62
  -2   0  -9  124.96   10.00
   0  -2  -8   42.92    6.17
  -2   0  -8   38.09    6.27
   2   0  -8   45.09    6.72
   2   0  -8   42.80    5.23
   0  -2  -8   44.73    6.83
   2   0  -8   41.95    5.85
   0  -2  -8   48.74    5.37
   0   2  -8   47.83    6.58
  -2   0  -8   74.19    7.88
   0  -2  -8   37.37    5.17
   0  -2  -8   42.57    4.87
   2   0  -8   48.51    6.32
   0   2  -8   38.59    5.75
  -2   0  -8   44.29    5.77
   0   2  -8   43.18    4.76
   0  -2  -7  546.67   19.75
   0  -2  -7  525.19   19.94
   2   0  -7  477.73   17.03
   2   0  -7  497.09   20.41
   0  -2  -7  521.52   16.45
   2   0  -7  509.64   18.46
   0  -2  -7  414.96   17.36
   0   2  -7  533.21   20.09
   2   0  -7  522.47   19.23
   0  -2  -7  523.76   16.07
   0   2  -7  522.00   20.27
  -2   0  -7  557.17   19.81
   0   2  -7  444.23   16.40
   0  -2  -6   35.44    5.54
   2   0  -6   39.93    6.09
   0  -2  -6   34.61    5.12
   2   0  -6   35.67    4.45
   0  -2  -6   26.93    4.31
   0  -2  -6   41.81    4.58
   2   0  -6   34.45    4.76
   0   2  -6   32.34    7.01
  -2   0  -6   25.20    5.71
   0   2  -6   29.64    4.89
   2   0  -6   38.61    5.14
   0  -2  -6   36.27    4.05
   0   2  -6   33.03    3.83
  -2   0  -6   35.09    4.72
   0  -2  -5  418.25   15.89
   2   0  -5  426.73   15.96
   0  -2  -5  409.34   14.48
  -2   0  -5  416.23   15.40
   0  -2  -5  409.75   12.17
   0  -2  -5  390.45   13.61
   2   0  -5  421.53   14.29
   0  -2  -5  397.12   11.48
   2   0  -5  379.96   15.00
   0   2  -5  365.87   15.31
   2   0  -5  394.64   12.94
  -2   0  -5  399.42   15.10
   0   2  -5  420.15   12.15
   2   0  -4   10.68    4.14
   0   2  -4   10.50    4.21
   0  -2  -4    2.06    3.75
   2   0  -4    2.09    2.12
   0  -2  -4    6.45    2.86
  -2   0  -4    3.15    3.46
   0  -2  -4    2.83    1.87
   0  -2  -4    0.81    1.86
   2   0  -4    1.80    3.08
   2   0  -4    2.73    2.61
   0   2  -4   -0.07    2.76
   0  -2  -4    2.21    1.46
   0   2  -4    0.25    1.67
  -2   0  -4   -0.94    2.73
   0  -2  -3  107.28    5.52
  -2   0  -3  109.75    4.88
   0   2  -3  114.98    6.78
   2   0  -3  109.43    6.81
   0  -2  -3   94.87    5.21
   2   0  -3  106.31    5.95
  -2   0  -3   83.70    5.78
   0   2  -3  108.18    6.99
   2   0  -3  109.02    6.43
  -2   0  -3   95.47    6.24
   0   2  -3   94.96    4.61
   2   0  -3  105.17    5.21
   0  -2  -2   23.99    2.22
  -2   0  -2   24.17    2.19
   0   2  -2   25.71    3.41
   0  -2  -2   23.78    2.50
   2   0  -2   22.47    3.18
  -2   0  -2   20.05    2.88
   2   0  -2   23.13    2.44
   0   2  -2   25.85    2.35
   0   2  -1  606.59   12.77
   0  -2  -1  621.23   13.12
   0   2  -1  635.87   13.72
   2   0  -1  609.03   14.53
   0   2  -1  496.81   13.33
  -2   0  -1  632.02   14.54
   0   2  -1  622.29   12.22
   2   0  -1  611.04   12.91
   0   2   0   26.40    2.83
   0  -2   0   22.75    2.54
  -2   0   0   15.46    1.99
   2   0   0    2.72    1.17
   2   0   0   -1.60    1.25
   0   2   0   -0.45    1.18
  -2   0   0   24.21    2.54
   0   2   0    0.26    1.01
   2   0   0   23.67    2.67
   0  -2   1  639.58   14.45
   0  -2   1  630.35   13.74
   0   2   1  621.33   13.83
   0  -2   1  658.48   13.26
   0   2   1  591.63   14.87
  -2   0   1  639.92   13.73
  -2   0   1  688.61   14.12
   2   0   2   21.75    2.15
   0   2   2   20.50    2.03
  -2   0   2   24.39    3.11
   0   2   2   22.94    3.09
   0  -2   2   21.93    2.86
   2   0   2   15.42    2.75
   0  -2   2   23.54    2.98
   0   2   2   23.35    2.63
  -2   0   2   27.59    3.58
  -2   0   2   26.87    2.45
   0  -2   3   94.21    6.39
  -2   0   3   95.49    6.05
   2   0   3   42.27    5.65
   0   2   3   97.42    5.11
   0  -2   3   91.20    6.09
   2   0   3   89.70    6.31
   0   2   3  103.82    5.38
  -2   0   3  114.36    6.50
   0   2   3   91.87    6.19
   0  -2   3   94.58    4.83
  -2   0   3  108.91    5.08
  -2   0   4    0.85    2.32
   0   2   4    5.80    2.72
   0  -2   4    1.24    2.29
   0   2   4   -0.21    1.99
   2   0   4   -1.74    2.56
   0   2   4    2.29    1.54
   2   0   4    0.43    2.19
  -2   0   4   -2.08    2.44
   0  -2   4    2.37    2.52
   0   2   4   -0.52    1.41
  -2   0   4    1.10    3.04
  -2   0   4    2.61    1.93
   0  -2   4    1.13    1.85
   0   2   4    1.57    3.19
   2   0   4   11.18    4.08
   0  -2   5  368.85   15.33
   0   2   5  388.16   14.15
  -2   0   5  405.48   15.51
   2   0   5  431.32   16.09
  -2   0   5  417.21   14.44
   0  -2   5  392.22   14.93
   2   0   5  413.56   14.80
   0   2   5  388.88   11.89
  -2   0   5  401.98   15.24
   0   2   5  407.22   15.64
   0   2   5  399.37   15.39
   0  -2   5  432.61   12.47
  -2   0   5  420.38   12.99
   2   0   5  352.44   15.45
   0   2   6   31.95    4.73
   2   0   6   27.47    4.89
   0   2   6   38.27    5.07
   0  -2   6   30.77    5.37
  -2   0   6   32.49    4.78
   0   2   6   35.75    3.60
  -2   0   6   21.63    3.46
   2   0   6   34.65    4.81
   0  -2   6   34.82    4.91
  -2   0   6   39.73    5.74
   2   0   6   42.44    5.89
  -2   0   6   35.77    4.13
   0   2   6   42.75    6.11
   0  -2   6   29.23    3.69
  -2   0   6   35.56    4.12
   0  -2   7  557.91   21.09
   0   2   7  517.12   19.28
   2   0   7  539.29   20.75
  -2   0   7  548.48   20.63
   2   0   7  527.42   19.03
  -2   0   7  362.18   16.14
   0  -2   7  513.21   19.52
   0   2   7  529.54   16.47
  -2   0   7  531.41   19.69
  -2   0   7  529.45   16.84
   0   2   7  536.17   20.10
   0  -2   7  506.86   16.43
   2   0   7  520.52   19.72
   0   2   7  538.76   19.99
   0  -2   8   42.15    4.95
   2   0   8   39.70    5.91
  -2   0   8   45.18    6.35
   0   2   8   41.05    5.52
  -2   0   8   39.57    4.98
   0  -2   8   48.82    6.86
   0   2   8   45.97    6.39
   2   0   8   47.76    5.86
   0  -2   8   43.51    5.85
   0   2   8   49.33    5.06
  -2   0   8   45.52    5.58
  -2   0   8   39.38    6.12
  -2   0   8   46.53    5.23
   0  -2   8   31.62    4.90
   2   0   8   44.02    6.90
   0   2   8   43.45    6.29
  -2   0   9  132.91   10.98
   2   0   9  119.70    9.79
   0  -2   9  114.27    8.40
   2   0   9  137.32   11.28
   0  -2   9  130.84   11.08
   0   2   9  135.86   10.82
   0  -2   9  129.33   10.44
   0   2   9  126.02    8.66
  -2   0   9  132.90    9.74
   2   0   9  126.99    9.70
  -2   0   9  108.70   10.06
   0  -2   9  122.68    8.58
  -2   0   9  121.76    8.81
   0   2   9  128.79   10.53
   0   2   9  139.54   10.65
   2   0   9  135.32   10.35
  -2   0   9  121.78    8.56
   0  -2  10  155.06   10.32
  -2   0  10  147.73   12.24
   2   0  10  158.69   12.73
   0  -2  10  175.32   13.49
   0   2  10  171.00   12.50
   2   0  10  159.01   11.98
  -2   0  10  149.50   11.20
   0   2  10  160.45   10.33
   0  -2  10  138.62   11.48
   2   0  10  154.19   11.12
  -2   0  10  129.25   11.61
   0  -2  10  129.52    9.51
  -2   0  10  156.10   10.46
   2   0  10  148.37   11.60
  -2   0  10  142.66    9.93
   0   2  10  154.43   12.14
   0   2  10  164.96   12.31
   2   0  11  139.03   12.95
   0   2  11  145.27   12.33
   0  -2  11  139.22   10.47
   2   0  11  137.65   11.63
   0  -2  11  130.65   12.42
  -2   0  11  126.20   11.88
   0  -2  11  122.39   11.00
   2   0  11  133.91   11.26
   0   2  11  139.98   10.28
  -2   0  11  139.98   11.42
  -2   0  11  131.72   11.47
   0  -2  11  114.62    9.63
   0   2  11  126.06   11.65
   0   2  11  148.42   12.15
   2   0  11  129.18   11.32
  -2   0  11  111.42   10.32
  -2   0  11  135.92   10.42
   0   2  12   33.64    5.51
  -2   0  12   37.83    6.22
   0  -2  12   21.44    6.56
   2   0  12   29.81    5.88
   0  -2  12   24.95    4.63
   0   2  12   24.99    5.38
   2   0  12   24.66    6.07
  -2   0  12   33.31    6.57
   0  -2  12   28.26    6.49
   0   2  12   27.30    6.57
   2   0  12   33.25    6.19
  -2   0  12   28.47    5.23
   0  -2  12   32.27    5.42
   2   0  12   21.11    6.34
   0   2  12   20.61    5.56
  -2   0  12   34.40    5.64
   0   2  13  103.49    9.87
   0  -2  13   95.42   10.84
  -2   0  13  106.44   10.67
   2   0  13   94.47   10.13
   2   0  13  100.55   10.81
   0   2  13   93.28   10.77
   0   2  13  107.27   11.28
   2   0  13   64.81   10.42
  -2   0  13   92.81    8.92
   0  -2  13   94.54    9.36
   0   2  13   78.35   10.24
  -2   0  13  111.14   10.12
   0  -2  13   71.35   10.03
  -2   0  14   54.81    7.97
   0   2  14   74.58    8.65
   2   0  14   61.10    8.58
   0  -2  14   53.79    7.41
   2   0  14   62.23    8.75
   2   0  14   65.23    9.48
  -2   0  14   54.01    7.48
   0   2  14   57.69    9.10
   0  -2  14   41.84    7.35
  -2   0  14   55.48    7.49
   0   2  14   65.74    9.45
   0   2  15   80.40    9.54
  -2   0  15   52.11    9.25
  -2   0  15   87.13   10.19
   2   0  15   68.47    9.77
   0  -2  15   66.64    8.57
  -2   0  15   73.14    8.90
   0   2  15   64.35   10.06
   2   0  15   79.70   10.25
   0  -2  15   71.63    8.75
   0   2  16    9.68    3.65
   0  -2  16   14.28    4.76
  -2   0  16   11.10    3.68
   0   2  16    5.59    4.63
  -2   0  16   15.43    4.72
   2   0  16    8.03    5.36
   0  -2  16    7.90    4.64
   2   0  17  108.56   13.30
  -2   0  17  126.86   12.68
   0   2  17  138.70   14.42
   0  -2  17  126.72   12.66
  -2   0  17  129.19   12.47
   0  -2  17  137.87   12.76
   0   2  18   13.73    5.67
   2   0  18   15.01    5.96
   0  -2  18   12.41    5.13
  -2   0  18    4.86    3.25
  -2   0  19   44.24    8.58
   2   0  19   62.64   10.86
   0  -2  19   54.07    8.84
   0   2  19   47.89    9.36
  -2   0  20    3.76    4.13
   0  -2  20    4.90    3.49
   0   2  20    5.91    4.81
   2   0  20    7.74    5.92
  -2   0  21   39.00    7.99
   0  -2  21   42.80    8.51
   2   0  21   43.94    9.06
   0   2  21   35.55    8.48
   2   0  22   10.04    5.78
   0   2  22   11.50    6.43
  -2   0  22    8.31    4.59
   0  -2  22    5.23    4.29
   2   0  23   30.62    8.30
   0   2  23   31.18    8.77
   0   2  24    7.04    4.98
   2   0  24    1.05    3.58
   2   1 -24   -0.63    3.79
  -2  -1 -24    0.25    5.28
  -1   2 -24    4.06    5.29
   1  -2 -24   -1.20    4.03
   1  -2 -24    2.68    5.71
   2   1 -24    1.36    5.23
   1  -2 -23    4.00    4.15
  -1   2 -23    3.61    6.07
  -2  -1 -23   -7.45    5.95
   2   1 -23    3.46    5.13
  -1   2 -23   -1.74    7.02
   2   1 -23   -2.03    5.37
   1  -2 -23   -4.95    6.32
   2   1 -22   13.34    6.33
   1  -2 -22    8.46    5.36
  -1   2 -22   13.19    7.01
  -2  -1 -22    7.94    5.77
   1  -2 -22    6.83    5.51
   2   1 -22   19.75    8.18
  -2  -1 -22   12.94    6.98
  -1   2 -22   10.49    6.58
  -2  -1 -21   10.67    6.77
   2   1 -21   -3.97    5.35
  -1   2 -21   11.86    5.81
   1  -2 -21    8.47    4.82
  -1   2 -21   21.79    8.58
   1  -2 -21   12.00    6.76
  -2  -1 -21    4.45    4.50
   2   1 -21    4.47    4.78
   2   1 -20   14.06    6.44
  -1   2 -20   31.06    8.76
   1  -2 -20   15.53    6.53
  -2  -1 -20   13.19    6.14
  -1   2 -20   29.59    9.89
   1  -2 -20   27.11    7.91
   2   1 -20   10.03    6.25
  -2  -1 -20   17.70    7.81
   1  -2 -19    8.54    5.13
   2   1 -19   -5.09    4.88
  -1   2 -19    8.37    5.04
  -2  -1 -19   12.25    5.87
   1  -2 -19   -3.23    5.85
   2   1 -19    4.27    5.82
  -2  -1 -19   -4.10    5.87
  -1   2 -19    2.83    5.09
   1  -2 -18   -0.19    2.95
  -1   2 -18    5.38    5.05
   2   1 -18    4.15    4.40
  -2  -1 -18    1.16    3.44
   1  -2 -18   -1.00    4.79
  -2  -1 -18    1.99    4.58
   2   1 -18    8.18    5.72
  -1   2 -18   -2.17    4.59
   2   1 -17   11.07    6.19
  -2  -1 -17   13.87    7.41
   1  -2 -17    7.12    5.48
  -1   2 -17    0.34    4.00
   1  -2 -17    8.50    5.05
   2   1 -17    8.95    5.40
  -2  -1 -17    1.81    3.73
  -1   2 -17    3.28    5.38
  -2  -1 -17    3.97    3.26
   1  -2 -17    1.90    2.47
  -1   2 -17    5.00    3.05
   2   1 -16   36.29    8.28
   1  -2 -16   37.65    8.83
  -1   2 -16   29.29    7.42
  -2  -1 -16   35.20    8.71
  -1   2 -16   32.69    8.16
   2   1 -16   21.74    6.80
   1  -2 -16   32.92    6.52
  -2  -1 -16   32.88    7.53
  -2  -1 -16   30.32    6.52
   1  -2 -16   38.77    7.38
  -1   2 -16   27.85    6.28
   1  -2 -15   27.70    6.95
  -1   2 -15   15.39    5.81
  -2  -1 -15   35.71    8.87
   2   1 -15   25.25    7.55
  -2  -1 -15   31.38    8.02
   1  -2 -15   30.18    6.12
   2   1 -15   13.89    4.45
   1  -2 -15   28.88    6.63
  -1   2 -15   41.70    8.24
   2   1 -15   28.59    6.81
   1  -2 -15   34.00    6.20
  -2  -1 -15   22.46    5.81
  -1   2 -15   31.96    6.10
   2   1 -14    2.46    4.14
  -2  -1 -14    2.75    3.56
   1  -2 -14    9.33    5.24
  -1   2 -14    3.38    3.53
   1  -2 -14   13.86    4.88
  -1   2 -14    9.02    5.37
   2   1 -14    8.29    4.12
  -2  -1 -14    4.36    4.06
   1  -2 -14    5.98    3.11
   1  -2 -14    5.53    3.05
   2   1 -14    3.94    3.07
  -1   2 -14   10.96    4.69
  -2  -1 -14   13.69    4.42
  -1   2 -14   10.46    4.10
  -2  -1 -14    4.82    3.36
   2   1 -13   10.77    4.81
  -2  -1 -13    7.43    4.52
   1  -2 -13    7.50    4.75
  -1   2 -13    7.05    4.82
   2   1 -13   13.08    4.93
  -1   2 -13    4.27    3.79
   1  -2 -13    7.84    3.52
  -2  -1 -13    8.09    4.50
   1  -2 -13   11.14    4.38
  -1   2 -13    9.20    4.51
  -2  -1 -13   10.41    3.94
   1  -2 -13    7.55    3.37
   2   1 -13   17.42    5.10
  -2  -1 -13    9.54    3.86
  -1   2 -13    5.33    2.60
   2   1 -12   41.35    7.86
  -1   2 -12    1.24    4.18
  -2  -1 -12   39.99    7.66
   1  -2 -12   27.58    6.59
  -2  -1 -12   30.27    6.35
   2   1 -12   25.21    5.97
   1  -2 -12   21.22    5.34
   1  -2 -12   23.93    5.03
  -1   2 -12   30.26    6.94
   2   1 -12   32.40    6.42
   1  -2 -12   26.64    5.13
  -2  -1 -12   30.76    5.70
  -1   2 -12   35.30    6.83
  -2  -1 -12   33.45    6.01
  -1   2 -12   21.68    4.98
  -1   2 -11   -1.43    3.31
  -2  -1 -11    5.39    4.01
   2   1 -11   16.44    5.91
   1  -2 -11    9.24    4.33
   2   1 -11    5.20    3.23
   1  -2 -11    9.58    3.79
  -1   2 -11    8.38    4.81
   1  -2 -11    4.66    3.16
  -2  -1 -11    1.45    3.06
   2   1 -11   11.75    4.22
  -1   2 -11   -2.28    3.13
  -2  -1 -11    4.94    2.73
   1  -2 -11    8.36    2.76
  -1   2 -11   13.06    3.61
  -2  -1 -11    9.16    3.61
   1  -2 -10   35.52    6.67
  -1   2 -10   -2.95    3.13
   2   1 -10    4.97    4.66
  -2  -1 -10   39.34    7.31
   1  -2 -10   34.72    6.00
   1  -2 -10   29.95    5.64
  -1   2 -10   40.01    7.55
   2   1 -10   43.45    6.53
  -2  -1 -10   33.98    6.08
   1  -2 -10   35.21    5.08
   1  -2 -10   35.35    5.13
  -2  -1 -10   29.65    4.99
  -1   2 -10   28.52    5.90
   2   1 -10   41.75    6.47
  -2  -1 -10   39.49    6.03
  -1   2 -10   39.26    5.33
  -2  -1  -9   18.44    5.45
   1  -2  -9   16.46    4.58
   2   1  -9   23.37    6.09
   1  -2  -9   12.72    3.56
  -1   2  -9    0.82    2.29
   2   1  -9   16.70    4.56
  -1   2  -9   10.64    4.18
  -2  -1  -9   15.53    4.97
   1  -2  -9    7.02    3.25
   1  -2  -9   15.53    3.63
  -2  -1  -9   11.35    2.98
   2   1  -9   10.38    3.85
  -1   2  -9   13.83    4.22
   1  -2  -9   13.15    3.21
  -2  -1  -9    9.56    3.29
  -1   2  -9   13.33    3.27
  -2  -1  -8   25.03    5.76
   2   1  -8   26.52    6.03
   1  -2  -8   25.76    5.01
   1  -2  -8   19.31    4.36
  -1   2  -8   23.46    5.61
   1  -2  -8   25.17    3.98
   2   1  -8   23.09    4.81
   1  -2  -8   16.47    4.17
  -2  -1  -8   21.30    5.17
   2   1  -8   19.42    4.71
   1  -2  -8   22.34    3.73
  -1   2  -8   20.92    4.29
  -1   2  -8   15.56    3.19
  -2  -1  -8   24.41    4.86
   1  -2  -7   22.30    4.56
   2   1  -7   28.74    3.75
   2   1  -7   52.58    7.16
   1  -2  -7   33.15    5.43
  -2  -1  -7   27.32    5.67
  -2  -1  -7   23.51    5.21
   1  -2  -7   27.30    4.05
   1  -2  -7   32.22    4.66
  -1   2  -7   35.61    6.09
   2   1  -7   27.12    4.86
   1  -2  -7   29.05    3.97
   2   1  -7   29.40    5.03
  -1   2  -7   25.96    4.13
  -2  -1  -7   22.90    4.10
   2   1  -6   58.55    4.75
   1  -2  -6   57.99    6.29
  -2  -1  -6   34.13    7.86
   1  -2  -6   64.32    7.07
  -2  -1  -6   61.82    6.47
   2   1  -6   55.14    6.13
  -1   2  -6   74.18    7.91
   1  -2  -6   33.98    5.01
   1  -2  -6   53.68    6.04
   2   1  -6   63.45    6.73
   1  -2  -6   57.69    5.04
  -2  -1  -6   57.00    6.03
  -1   2  -6   89.04    7.08
   1  -2  -5   26.00    4.57
   2   1  -5   25.49    2.95
  -1   2  -5   30.84    5.42
   1  -2  -5   19.87    4.18
   1  -2  -5   27.17    3.04
   1  -2  -5   18.98    3.77
  -2  -1  -5   10.13    4.13
   2   1  -5   19.42    4.58
   2   1  -5   19.58    4.04
   1  -2  -5   27.55    3.49
  -1   2  -5   19.38    3.49
  -2  -1  -5   10.34    4.20
  -1   2  -4  329.93   13.14
   1  -2  -4  334.21   11.22
   1  -2  -4  330.60   12.09
   2   1  -4  307.31   12.53
  -2  -1  -4  308.52   12.16
   1  -2  -4  312.40    8.81
   1  -2  -4  308.94    9.73
   2   1  -4  310.16   12.73
  -1   2  -4  309.50   11.07
   2   1  -4  316.29    8.79
  -2  -1  -4  312.45   12.59
   1  -2  -4  329.56   12.88
  -1   2  -3  130.75    7.93
   1  -2  -3  158.13    6.48
  -2  -1  -3  152.01    7.63
   1  -2  -3  156.04    7.59
   2   1  -3  158.80    8.33
   1  -2  -3  160.69    5.83
  -1   2  -3  144.27    6.88
  -2  -1  -3  153.18    8.17
   1  -2  -3  164.10    8.41
   1  -2  -2   24.83    2.11
  -1   2  -2   27.41    3.20
   1  -2  -2   23.29    2.90
   1  -2  -2   24.32    2.29
  -1   2  -2   22.71    3.09
   2   1  -2   19.65    3.10
  -2  -1  -2   21.65    3.13
  -1   2  -2   19.89    2.58
  -1   2  -1   13.49    1.98
  -1   2  -1   12.42    2.52
   1  -2  -1   18.16    2.69
   2   1  -1   19.82    2.98
  -1   2  -1   20.62    2.94
  -2  -1  -1   12.70    2.27
  -1   2  -1   15.24    2.67
  -2  -1  -1   18.85    2.70
  -1   2   0   22.48    2.25
   1  -2   0   17.66    2.26
   1  -2   0   26.14    3.00
  -1   2   0   34.36    3.36
   2   1   0   30.95    2.95
   2   1   0   27.21    2.67
  -2  -1   0   25.76    2.59
  -1   2   0   26.55    2.80
  -2  -1   1   29.68    3.39
   1  -2   1   21.80    2.92
   1  -2   1   17.29    2.31
  -1   2   1   21.14    3.03
   1  -2   1   26.66    2.81
   2   1   1   20.63    2.67
  -1   2   1   25.00    3.07
   1  -2   1   12.63    2.24
   2   1   1   21.67    2.93
  -1   2   2   21.40    1.92
   1  -2   2   20.04    3.16
  -2  -1   2   18.11    3.11
   1  -2   2   23.37    2.95
   2   1   2   19.42    2.98
   1  -2   2   19.52    2.81
  -1   2   2   22.33    3.36
  -1   2   2   20.88    2.10
   1  -2   2   22.21    3.05
  -1   2   2   21.23    3.06
  -1   2   3  149.28    6.31
  -2  -1   3  155.07    8.10
   1  -2   3  156.86    7.89
  -1   2   3  166.87    7.72
   1  -2   3  151.00    7.77
   2   1   3  141.26    7.39
  -1   2   3  157.45    5.88
  -2  -1   3  170.46    8.48
  -1   2   3  151.79    7.85
   1  -2   3  157.79    7.10
   2   1   4  318.33   12.32
  -2  -1   4  295.40   12.52
   1  -2   4  307.96   12.30
  -1   2   4  294.07   10.65
   1  -2   4  294.78   11.93
  -1   2   4  296.21   11.74
  -2  -1   4  309.73   12.14
   2   1   4  284.13   11.44
  -2  -1   4  323.96    7.84
  -2  -1   4  296.97   12.74
  -1   2   4  322.21    9.52
  -2  -1   4  294.55    8.35
  -1   2   4  308.19   12.16
   1  -2   4  306.41   11.09
  -1   2   5   24.91    3.79
   2   1   5   27.66    4.55
  -1   2   5   25.52    4.15
   1  -2   5   24.10    4.34
  -2  -1   5   20.91    3.86
   1  -2   5   30.76    4.73
  -1   2   5    8.55    2.96
   2   1   5   15.85    3.48
  -2  -1   5   24.62    4.00
  -1   2   5   30.81    3.55
  -2  -1   5   37.36    5.59
   2   1   5   15.19    5.33
   1  -2   5   30.17    3.85
  -2  -1   5   24.30    2.76
  -2  -1   5   27.49    3.07
  -1   2   6   62.64    6.18
  -1   2   6   58.57    5.84
   2   1   6   67.64    6.97
  -2  -1   6   65.12    6.69
   1  -2   6   62.45    6.62
   2   1   6   63.19    5.78
  -1   2   6   56.11    4.62
  -2  -1   6   25.57    5.86
   1  -2   6   68.47    6.62
  -1   2   6   65.84    5.30
  -2  -1   6   61.64    7.24
  -2  -1   6   68.44    4.65
  -2  -1   6   56.88    4.59
  -1   2   6   55.25    6.43
   1  -2   6   81.36    6.26
   2   1   6   42.59    7.32
   2   1   7   24.38    4.68
   2   1   7   30.58    4.79
  -2  -1   7   29.11    5.41
   1  -2   7   34.69    5.64
  -1   2   7   32.15    5.12
  -2  -1   7   29.38    3.69
  -1   2   7   28.10    4.71
   1  -2   7   26.20    5.36
  -1   2   7   33.02    3.88
  -2  -1   7   28.85    4.61
   2   1   7   28.45    4.18
  -2  -1   7   24.24    6.00
  -1   2   7   28.99    4.23
  -2  -1   7   32.12    3.67
  -1   2   7   22.44    5.54
   2   1   7   35.14    5.80
   1  -2   7   32.37    4.70
  -1   2   8   17.47    4.27
  -2  -1   8   17.46    3.55
   2   1   8   16.23    4.08
  -1   2   8   16.37    3.78
   1  -2   8   15.49    4.14
   2   1   8   15.58    3.97
  -2  -1   8   10.93    3.46
   2   1   8   16.30    3.48
  -2  -1   8   17.12    4.30
   1  -2   8   19.74    4.25
  -1   2   8   13.46    2.92
  -1   2   8   14.79    3.63
  -2  -1   8   15.53    4.79
  -1   2   8   20.40    4.87
   1  -2   8   13.34    3.42
  -2  -1   8   11.59    2.98
   2   1   8   18.15    4.97
  -2  -1   9   22.25    5.22
   1  -2   9   17.96    4.71
  -1   2   9   15.98    4.39
   2   1   9   15.02    4.39
   2   1   9   23.03    5.17
  -1   2   9   10.55    3.77
  -2  -1   9   12.18    3.00
   2   1   9   13.78    3.65
  -1   2   9   16.75    3.52
   1  -2   9   14.10    3.80
  -2  -1   9   18.30    4.32
  -1   2   9   18.12    3.94
  -2  -1   9   20.63    5.44
  -1   2   9   13.75    4.70
  -2  -1   9   14.74    3.22
   2   1   9   15.60    4.99
   1  -2   9   12.21    3.04
   1  -2  10   35.71    6.24
   2   1  10   37.13    6.02
  -1   2  10   29.04    5.55
   2   1  10   31.79    5.89
  -1   2  10   44.54    6.86
  -2  -1  10   31.38    4.69
  -2  -1  10   40.19    6.87
   1  -2  10   40.25    5.74
  -1   2  10   38.84    5.12
   2   1  10   37.25    5.74
   1  -2  10   25.79    5.02
  -2  -1  10   40.17    6.01
  -2  -1  10   37.82    6.72
   2   1  10   43.97    7.03
  -1   2  10   44.29    6.52
   1  -2  10   41.12    5.73
  -2  -1  10   30.78    4.38
   2   1  11    2.81    2.46
  -1   2  11   11.00    4.01
  -2  -1  11    6.46    3.41
  -1   2  11   11.70    3.80
   1  -2  11    7.52    3.49
  -2  -1  11   12.47    3.36
   2   1  11    8.24    3.45
   1  -2  11    9.33    4.18
   1  -2  11   13.78    4.44
  -1   2  11   10.67    3.50
  -2  -1  11    9.75    3.92
   2   1  11    9.11    3.18
  -2  -1  11    7.00    4.15
   1  -2  11   11.14    4.09
  -2  -1  11    6.51    3.01
   2   1  11    9.86    4.35
  -1   2  11    7.05    3.68
   2   1  12   24.75    5.44
  -2  -1  12   28.71    5.89
   1  -2  12   26.47    5.62
  -1   2  12   25.09    4.81
  -1   2  12   28.18    5.90
  -2  -1  12   24.80    6.02
   1  -2  12   23.98    5.01
  -2  -1  12   23.40    4.56
   2   1  12   22.49    5.38
   1  -2  12   17.01    5.73
  -1   2  12   27.28    5.54
   2   1  12   29.00    6.06
   2   1  12   33.11    7.29
  -2  -1  12   28.54    5.01
  -1   2  12   26.93    6.04
   1  -2  12   26.08    5.50
   2   1  13   11.20    4.04
  -1   2  13    6.41    3.39
   1  -2  13   13.00    4.58
  -2  -1  13    7.00    3.19
  -1   2  13    5.59    2.93
  -1   2  13   10.83    4.25
  -2  -1  13   11.70    3.58
   2   1  13    9.27    3.65
   1  -2  13    8.91    3.55
  -2  -1  13    7.05    2.89
   2   1  13    4.64    3.57
   1  -2  13   11.89    4.87
  -1   2  13    0.80    3.09
  -2  -1  14   13.27    4.44
  -1   2  14    8.01    3.37
   2   1  14    0.28    2.29
   2   1  14    0.53    3.04
   1  -2  14   10.28    4.14
  -2  -1  14    5.68    2.40
  -1   2  14    4.40    3.15
  -1   2  14    7.25    3.78
  -2  -1  14    5.92    3.19
   1  -2  14    8.24    4.22
   2   1  14    8.83    4.56
   2   1  15   30.49    6.28
  -1   2  15   30.07    5.90
   1  -2  15   23.95    5.41
  -1   2  15   31.22    6.87
  -2  -1  15   32.56    5.92
  -2  -1  15   24.34    4.99
  -1   2  15   31.15    6.82
   2   1  15   21.23    6.46
   1  -2  15   25.70    5.97
  -1   2  16   28.87    6.02
   1  -2  16   40.51    7.07
  -1   2  16   25.98    6.54
  -2  -1  16   48.01    7.43
   2   1  16   29.26    7.72
  -2  -1  16   26.48    5.67
   1  -2  16   23.70    6.21
   1  -2  17    6.92    3.61
   2   1  17   11.95    5.95
  -1   2  17    8.77    4.67
  -2  -1  17   11.02    3.60
   1  -2  17   -1.65    3.38
  -2  -1  17    5.15    3.79
  -2  -1  18   -0.67    2.92
   1  -2  18    5.37    3.88
  -1   2  18    8.99    5.06
   2   1  18    2.26    4.65
  -2  -1  18    8.40    4.08
  -1   2  19    2.21    3.24
  -2  -1  19   -0.90    3.45
   2   1  19   11.10    6.01
   1  -2  19   -1.78    3.95
  -1   2  20   18.05    6.29
   1  -2  20   16.71    5.43
  -2  -1  20   14.45    4.83
   2   1  20   21.75    7.43
   1  -2  21    2.26    3.56
  -1   2  21    4.20    3.94
  -2  -1  21   14.08    4.94
   2   1  21    6.38    4.36
  -1   2  22    5.11    4.99
   2   1  22    1.39    3.93
   1  -2  22   13.86    5.83
  -1   2  23    9.70    5.03
   2   1  23   -1.80    4.50
   2   1  24   -0.02    3.72
  -2   2 -24    5.47    5.30
   2   2 -24   -1.80    4.61
   2  -2 -24   -6.45    6.23
  -2   2 -24   -0.76    4.29
  -2  -2 -24    5.24    7.18
   2  -2 -24    3.16    4.20
   2   2 -24    3.43    5.35
   2  -2 -23    4.47    4.63
  -2   2 -23    0.90    7.45
   2   2 -23    3.84    5.69
   2  -2 -23    1.05    4.37
  -2   2 -23    4.13    4.95
  -2  -2 -23    9.84    6.03
   2   2 -23    2.10    4.71
  -2   2 -22   24.74    9.34
   2  -2 -22   51.80   11.94
   2   2 -22   48.83   11.97
  -2  -2 -22   28.29    8.45
   2   2 -22   40.87   10.19
   2  -2 -22   32.71    9.19
  -2   2 -22   24.69    8.64
   2  -2 -21    3.58    4.61
  -2   2 -21   14.89    7.88
  -2  -2 -21   -4.24    5.45
   2   2 -21    2.10    7.18
  -2   2 -21   -3.69    5.61
  -2  -2 -21   -1.25    4.38
   2   2 -21    8.91    6.25
   2  -2 -21   -0.61    3.66
  -2  -2 -20    5.55    4.92
   2   2 -20   -1.47    5.74
   2  -2 -20   20.47    7.96
  -2   2 -20   10.20    6.15
   2   2 -20    7.35    5.45
   2  -2 -20   17.11    5.84
  -2  -2 -20   15.10    5.77
  -2   2 -20    8.32    6.67
   2  -2 -19    4.95    5.23
  -2  -2 -19    2.32    4.91
   2   2 -19    2.17    4.21
  -2   2 -19    7.57    5.96
   2   2 -19    3.59    4.39
  -2   2 -19    2.67    3.94
  -2  -2 -19   10.10    5.45
   2  -2 -19    2.45    3.56
  -2   2 -18  218.27   21.30
  -2  -2 -18  199.54   20.43
   2   2 -18  181.72   19.83
   2  -2 -18  192.67   19.56
  -2  -2 -18  189.53   16.13
   2   2 -18  161.14   18.01
   2  -2 -18  201.74   17.05
  -2   2 -18  173.37   19.54
  -2  -2 -18  210.00   17.93
  -2  -2 -18  195.29   16.21
  -2  -2 -17    5.76    5.83
   2  -2 -17   -0.10    4.41
  -2   2 -17    2.61    4.69
   2   2 -17   -2.80    3.86
  -2   2 -17    4.58    4.45
   2   2 -17   -4.21    4.93
  -2  -2 -17   -0.01    3.39
  -2  -2 -17   -4.06    4.12
   2  -2 -17    4.40    5.22
   2  -2 -17   -4.19    2.89
  -2  -2 -17    3.97    2.80
  -2   2 -16   28.24    7.88
   2   2 -16   27.05    8.09
  -2  -2 -16   35.11    8.96
   2  -2 -16   15.55    6.07
  -2  -2 -16   23.52    6.56
   2   2 -16   27.71    7.02
  -2  -2 -16   29.28    6.02
   2  -2 -16   19.56    5.74
  -2   2 -16   25.26    7.18
   2  -2 -16   29.76    6.44
  -2  -2 -16   24.34    5.30
  -2   2 -16   37.62    7.43
   2  -2 -15   15.57    6.52
   2   2 -15   21.86    6.95
  -2   2 -15   10.61    5.70
  -2  -2 -15   -3.74    4.02
   2  -2 -15   20.00    6.03
  -2   2 -15   12.46    5.02
   2  -2 -15   10.96    3.86
  -2  -2 -15    9.49    3.98
   2   2 -15   17.76    5.79
  -2  -2 -15   16.75    6.00
   2  -2 -15   13.81    3.92
  -2  -2 -15   13.06    3.68
  -2   2 -15   19.95    5.11
   2   2 -14  214.35   18.66
   2  -2 -14  228.82   18.54
  -2  -2 -14  264.15   19.70
  -2   2 -14  237.06   19.71
   2  -2 -14  225.38   17.64
   2   2 -14  233.57   17.32
  -2   2 -14  211.86   17.85
   2  -2 -14  233.76   15.40
  -2  -2 -14  254.06   17.75
  -2   2 -14  240.72   17.96
  -2  -2 -14  258.93   18.33
   2   2 -14  269.54   19.15
  -2   2 -14  253.52   16.63
  -2  -2 -14  247.65   15.69
   2  -2 -14  251.98   16.25
  -2  -2 -13   -0.82    4.24
  -2   2 -13    6.44    5.28
   2  -2 -13    6.11    5.08
   2   2 -13   -0.17    3.70
   2  -2 -13    0.72    3.32
   2  -2 -13    3.84    3.79
  -2  -2 -13    9.28    4.68
  -2   2 -13    0.62    3.60
   2   2 -13    2.91    4.10
   2  -2 -13    3.15    2.90
   2   2 -13    7.82    4.39
  -2  -2 -13    1.26    2.16
  -2   2 -13   -0.01    3.23
  -2  -2 -13    3.12    3.44
  -2   2 -13    4.79    3.31
  -2   2 -12   -0.26    2.76
   2   2 -12   12.14    5.26
   2  -2 -12   22.86    6.14
  -2  -2 -12   16.67    5.94
   2  -2 -12   28.41    6.16
   2  -2 -12   20.81    4.90
  -2   2 -12   25.66    6.74
   2  -2 -12   31.28    5.45
   2   2 -12   25.34    5.86
  -2  -2 -12   33.12    6.09
   2   2 -12   25.92    5.96
  -2   2 -12   26.00    6.10
   2  -2 -12   27.32    5.48
  -2  -2 -12   29.17    5.16
  -2   2 -12   33.67    6.38
  -2  -2 -12   26.45    5.62
   2  -2 -11   26.88    6.35
   2  -2 -11   16.98    4.87
  -2   2 -11   -0.14    2.98
   2   2 -11    1.47    3.20
  -2  -2 -11   30.91    6.50
   2   2 -11   28.26    5.96
  -2  -2 -11   22.99    5.26
  -2   2 -11   29.05    6.52
   2  -2 -11   29.31    4.66
   2  -2 -11   25.30    5.53
  -2   2 -11   29.07    6.18
   2  -2 -11   35.31    5.13
   2   2 -11   33.26    6.32
  -2  -2 -11   28.81    5.08
  -2  -2 -11   31.34    5.81
  -2   2 -11   33.22    5.27
   2   2 -10   -1.31    2.83
   2  -2 -10   30.92    5.94
  -2   2 -10   -1.51    2.72
   2  -2 -10   26.95    6.00
  -2  -2 -10   29.38    5.85
  -2   2 -10   15.16    6.03
  -2  -2 -10   22.60    5.23
   2  -2 -10   21.82    5.23
   2   2 -10   26.63    5.99
   2  -2 -10   20.19    4.77
  -2   2 -10   25.40    5.38
  -2  -2 -10   20.22    4.08
   2   2 -10   20.36    4.93
   2  -2 -10   16.53    3.89
  -2  -2 -10   20.96    4.95
  -2   2 -10   18.52    4.28
   2   2  -9   -1.81    3.18
   2  -2  -9   13.97    4.01
   2  -2  -9   18.55    4.99
  -2  -2  -9   17.08    4.96
  -2   2  -9   -1.32    2.63
   2   2  -9   22.48    5.40
  -2  -2  -9   17.58    4.55
  -2   2  -9   20.82    6.02
   2  -2  -9   18.69    4.28
   2  -2  -9   17.80    3.78
   2   2  -9   13.97    4.21
  -2  -2  -9   17.60    3.48
   2  -2  -9   17.56    3.76
  -2   2  -9   19.73    4.35
  -2  -2  -9   19.15    4.66
   2  -2  -8    4.40    3.19
  -2  -2  -8    2.55    3.79
   2  -2  -8   -1.30    2.87
   2  -2  -8    0.09    2.37
  -2   2  -8   -0.98    3.73
   2   2  -8    4.91    3.77
  -2  -2  -8    3.78    3.16
   2  -2  -8    4.89    3.40
   2   2  -8   -2.94    3.29
   2  -2  -8    9.39    3.21
  -2   2  -8    2.30    2.53
  -2  -2  -8   -0.65    3.27
   2  -2  -7   34.84    5.63
  -2  -2  -7   33.49    5.82
   2  -2  -7   36.09    5.28
  -2   2  -7   23.41    4.41
  -2   2  -7   33.21    6.47
   2   2  -7   33.06    5.41
   2  -2  -7   33.20    4.19
   2  -2  -7   31.39    5.44
  -2  -2  -7   30.72    4.99
   2   2  -7   29.90    4.83
   2  -2  -7   37.04    4.70
  -2  -2  -7   29.31    4.88
  -2   2  -7   30.45    4.88
  -2   2  -6    8.15    5.01
   2  -2  -6    1.49    3.21
   2  -2  -6   10.22    3.94
  -2  -2  -6    7.39    3.09
   2  -2  -6    7.53    3.36
   2  -2  -6    1.74    2.32
   2   2  -6    2.40    3.95
  -2   2  -6    9.67    4.98
   2   2  -6    3.08    2.59
   2  -2  -6    6.97    2.91
  -2   2  -6    0.96    2.45
  -2  -2  -6    7.41    3.40
   2  -2  -5    0.49    3.16
   2  -2  -5   -1.42    2.95
  -2   2  -5    9.79    5.04
   2  -2  -5    2.27    2.21
  -2  -2  -5    0.21    1.42
  -2  -2  -5    1.49    2.73
   2  -2  -5   -1.21    2.62
   2   2  -5    5.48    4.28
   2   2  -5   -1.53    2.62
   2  -2  -5   -2.71    2.36
  -2  -2  -5    0.67    2.25
  -2   2  -5   -1.71    2.56
  -2   2  -4   30.07    4.98
   2  -2  -4   27.25    3.84
  -2   2  -4   33.28    4.92
   2  -2  -4   37.97    4.52
  -2  -2  -4   27.83    3.89
   2  -2  -4    8.06    3.24
   2   2  -4   35.34    4.87
   2  -2  -4   33.04    3.71
  -2  -2  -4   29.50    4.31
   2  -2  -4   29.19    4.53
  -2   2  -4   28.30    3.96
  -2   2  -3   36.18    4.94
   2  -2  -3   38.88    3.67
  -2   2  -3   41.04    4.57
   2  -2  -3   38.04    4.41
  -2   2  -3   36.65    4.15
   2   2  -3   37.60    4.74
   2  -2  -3   41.76    4.00
  -2  -2  -3   34.32    4.68
   2  -2  -3   41.39    4.83
  -2   2  -3   40.20    4.16
   2  -2  -2 1973.96   34.76
   2   2  -2 1869.63   38.62
  -2   2  -2 1975.34   38.20
   2  -2  -2 1924.09   38.82
  -2   2  -2 2074.32   39.02
   2   2  -2 1899.64   38.90
  -2   2  -2 2007.45   38.60
  -2  -2  -2 1939.51   34.11
  -2  -2  -2 1997.55   39.03
   2  -2  -2 1922.33   36.25
   2  -2  -2 1892.04   38.43
  -2   2  -2 1995.54   38.51
   2   2  -1   99.45    6.04
  -2   2  -1   73.81    5.71
   2  -2  -1   89.66    5.64
   2   2  -1   88.41    5.65
  -2  -2  -1   87.33    5.35
  -2   2  -1   88.03    5.51
  -2  -2  -1   96.88    4.59
   2   2  -1   87.16    3.91
  -2   2  -1   83.69    5.55
  -2   2   0   19.04    2.85
   2  -2   0   24.68    3.27
   2  -2   0   18.53    2.78
  -2  -2   0   23.87    3.27
   2   2   0   23.12    3.06
  -2   2   0   27.65    3.24
   2  -2   0   28.75    3.46
   2   2   0   17.52    2.26
  -2   2   0   24.79    3.18
  -2  -2   0   25.27    2.73
  -2  -2   1   85.74    5.60
   2  -2   1   82.96    5.45
   2  -2   1   75.35    5.45
  -2  -2   1   94.68    4.00
   2   2   1   88.43    4.36
   2  -2   1   91.36    5.95
  -2  -2   1   88.30    4.38
  -2   2   1   89.03    5.13
   2   2   1  106.91    6.08
  -2   2   1   83.89    5.66
  -2  -2   2 1984.66   38.95
   2  -2   2 1937.07   37.16
  -2   2   2 1926.22   34.44
   2  -2   2 1896.25   37.83
   2  -2   2 1915.10   38.16
  -2   2   2 1981.05   38.76
   2   2   2 1874.24   33.77
  -2   2   2 1968.13   36.13
   2  -2   2 1969.79   38.49
  -2   2   2 1988.27   38.60
   2  -2   2 2032.24   38.42
  -2   2   3   39.94    3.62
   2   2   3   38.91    4.52
   2  -2   3   26.16    3.52
   2  -2   3   32.58    4.00
  -2  -2   3   44.40    4.96
  -2  -2   3   38.83    4.71
   2  -2   3   32.95    4.09
   2   2   3   40.47    3.98
  -2   2   3   36.94    4.72
   2  -2   3   37.61    4.71
  -2   2   3   42.77    4.13
   2  -2   3   45.46    5.05
  -2   2   3   44.29    4.73
  -2   2   4   30.52    3.70
  -2  -2   4   34.54    4.79
   2   2   4   27.96    4.48
   2  -2   4   32.46    4.69
   2   2   4   27.71    4.11
  -2   2   4   21.57    5.12
   2   2   4   25.88    3.48
   2  -2   4   29.96    4.55
  -2  -2   4   34.75    4.67
   2  -2   4   28.93    4.66
  -2   2   4   32.12    4.04
   2  -2   4   25.12    4.32
  -2   2   4   30.71    4.42
   2  -2   5   -3.53    3.09
   2   2   5   -0.26    2.58
   2   2   5   -0.87    2.97
  -2   2   5   -1.70    2.45
  -2  -2   5    0.13    2.85
  -2  -2   5    0.86    2.50
   2   2   5   -1.56    2.09
   2  -2   5    2.47    2.66
  -2  -2   5   13.38    5.50
  -2   2   5    1.08    2.60
  -2  -2   5    3.61    1.50
   2   2   5    4.61    3.70
  -2   2   5    3.81    3.02
   2  -2   5    1.69    3.25
   2   2   6    3.90    2.90
   2  -2   6    9.39    4.11
  -2   2   6    3.92    2.52
  -2  -2   6    4.63    1.73
   2   2   6    1.31    2.84
  -2  -2   6    1.53    2.72
  -2  -2   6    4.29    2.63
   2   2   6    6.16    2.51
   2  -2   6    1.03    2.86
  -2   2   6    4.02    2.15
  -2  -2   6    2.62    4.43
  -2   2   6    5.86    2.88
   2  -2   6    5.29    3.50
  -2  -2   6    3.68    1.67
  -2   2   6    2.75    2.87
   2   2   6    4.22    3.71
  -2  -2   7   31.04    5.49
  -2   2   7   36.13    5.38
  -2  -2   7   33.67    3.49
   2   2   7   44.47    6.16
   2  -2   7   31.27    5.23
   2   2   7   34.54    5.30
  -2   2   7   11.41    4.04
  -2  -2   7   37.14    5.54
   2  -2   7   39.54    5.48
   2   2   7   40.79    4.93
  -2   2   7   33.83    5.20
  -2  -2   7   38.26    6.36
  -2   2   7   30.42    4.54
  -2   2   7   30.77    4.90
  -2  -2   7   36.36    3.51
   2  -2   7   28.94    4.67
   2   2   7   25.41    5.84
  -2  -2   8    4.50    2.19
  -2   2   8   -0.30    2.73
   2   2   8   -0.94    2.43
   2  -2   8    1.95    3.06
  -2  -2   8    1.18    2.95
   2   2   8   -0.21    2.97
   2   2   8    2.18    2.19
  -2  -2   8   -0.17    2.55
   2  -2   8    0.79    2.22
  -2   2   8    2.67    2.10
  -2  -2   8    2.85    3.35
  -2   2   8    2.16    3.16
  -2  -2   8    0.02    1.95
   2   2   8   -3.18    4.08
   2  -2   8    0.37    2.97
  -2   2   8    1.13    3.03
  -2   2   8    0.55    2.40
   2  -2   9   15.01    4.19
  -2  -2   9   21.38    5.04
  -2  -2   9   17.04    3.10
   2   2   9   14.04    3.85
  -2   2   9   16.49    4.23
   2   2   9   19.11    4.75
  -2  -2   9   14.85    4.19
   2   2   9   17.38    3.50
  -2   2   9    5.50    3.25
   2  -2   9   12.62    3.62
  -2   2   9   15.62    4.07
  -2  -2   9   19.81    5.60
   2  -2   9   17.87    4.35
  -2  -2   9   16.51    3.04
  -2   2   9    7.95    4.18
  -2   2   9   20.45    4.42
   2   2   9   15.49    4.31
  -2  -2  10   21.44    5.34
  -2  -2  10   24.20    4.08
   2  -2  10   19.38    5.15
  -2   2  10   27.49    5.49
   2   2  10   18.11    4.75
   2   2  10   20.63    5.35
  -2   2  10    5.51    3.65
   2  -2  10   42.16    6.91
   2   2  10   19.50    3.97
  -2  -2  10   26.99    5.57
  -2  -2  10   18.49    6.01
  -2   2  10   17.33    4.51
  -2   2  10   18.20    4.91
   2  -2  10   18.85    5.17
  -2  -2  10   23.22    4.27
   2   2  10    8.85    4.85
  -2   2  10   28.65    5.55
  -2  -2  11   37.16    6.95
   2   2  11   36.48    6.43
  -2  -2  11   32.89    4.73
   2  -2  11   25.61    5.85
  -2   2  11   26.72    5.63
   2   2  11   34.82    6.39
  -2  -2  11   24.50    5.42
   2   2  11   31.86    5.21
  -2   2  11    9.64    4.48
   2  -2  11   25.09    5.39
  -2   2  11   27.06    5.32
   2   2  11   31.12    6.39
  -2   2  11   27.76    5.57
  -2  -2  11   33.81    4.65
   2  -2  11   35.32    6.42
  -2   2  11   30.09    5.63
  -2  -2  12   28.76    6.66
   2  -2  12   24.08    4.91
  -2  -2  12   22.89    4.20
  -2   2  12   35.32    6.77
   2  -2  12   34.12    6.97
   2   2  12   32.70    6.32
   2   2  12   28.44    6.44
  -2   2  12    7.55    4.11
   2  -2  12   29.68    6.43
   2   2  12   32.46    5.85
  -2  -2  12   29.95    5.98
  -2   2  12   22.52    4.97
  -2   2  12   25.75    5.69
   2   2  12   28.43    6.61
   2  -2  12   23.39    5.09
  -2   2  12   31.86    6.13
  -2  -2  12   13.33    3.90
   2  -2  13    4.23    3.48
  -2   2  13    0.22    2.07
  -2  -2  13    1.27    2.39
   2   2  13    3.72    2.42
   2  -2  13    4.17    3.24
  -2   2  13    4.79    3.81
   2   2  13    0.43    2.26
  -2  -2  13    2.38    2.20
  -2   2  13   -0.31    2.48
  -2   2  13    2.49    3.26
   2   2  13   -2.46    3.84
   2  -2  13    3.27    3.39
  -2  -2  13   -0.67    2.52
   2   2  14  255.95   16.41
  -2   2  14  178.67   14.75
   2  -2  14  232.60   16.21
   2   2  14  242.84   18.28
  -2   2  14  260.06   17.22
  -2  -2  14  229.54   13.83
  -2   2  14  269.96   17.86
  -2  -2  14  224.01   14.10
   2  -2  14  241.53   16.73
  -2   2  15   10.56    4.08
   2   2  15   10.98    3.79
   2  -2  15   13.78    4.55
  -2  -2  15   16.03    4.15
  -2   2  15    9.98    4.16
  -2   2  15   11.55    4.74
   2   2  15   12.61    5.10
   2  -2  15    8.19    5.01
  -2  -2  15   14.63    4.11
  -2   2  16   23.04    6.07
  -2  -2  16   24.51    5.29
   2  -2  16   31.30    6.80
   2   2  16   32.66    7.89
  -2   2  16   25.82    6.08
  -2  -2  16   30.27    5.97
   2  -2  16   36.83    7.56
  -2  -2  17    0.71    3.16
   2  -2  17    0.67    4.02
   2   2  17    4.42    4.35
  -2  -2  17    2.01    2.77
  -2   2  17   -1.51    3.61
  -2  -2  18  216.30   15.16
   2  -2  18  200.21   16.94
  -2  -2  18  195.22   15.43
   2   2  18  174.87   17.38
  -2   2  18  203.06   17.87
   2   2  19    0.32    3.53
  -2   2  19    5.93    4.32
   2  -2  19    8.41    4.80
  -2  -2  19    8.04    3.95
   2  -2  20   15.60    6.41
  -2   2  20    3.16    3.23
   2   2  20    7.09    6.00
  -2  -2  20    5.95    4.12
   2  -2  21   -0.89    3.60
  -2  -2  21    3.93    3.74
  -2   2  21    0.73    3.48
   2   2  21   -0.71    3.96
   2  -2  22   41.10    9.35
   2   2  22   53.39   11.29
  -2   2  22   42.31    9.30
   2  -2  23   -0.02    3.51
   2   2  23    7.91    6.28
  -2   2  23    5.68    5.24
   2   2  24    2.12    3.82
   3  -2 -24    4.29    5.91
   2   3 -24    8.69    7.31
  -3   2 -24    7.87    5.65
  -3   2 -24    4.84    6.34
   2   3 -24    0.65    4.46
  -2  -3 -24    5.14    5.22
   3  -2 -24    1.71    3.80
   3  -2 -23    9.30    7.27
  -3   2 -23   -0.05    4.75
   2   3 -23    1.58    5.72
   3  -2 -23    8.84    5.70
   2   3 -23   -6.89    6.55
  -2  -3 -23    2.21    4.12
  -3   2 -23    4.01    5.60
   2   3 -22    2.35    4.70
  -3   2 -22    4.83    7.34
   3  -2 -22   -0.20    4.24
   2   3 -22    0.84    4.27
  -2  -3 -22    0.67    3.77
   3  -2 -22    3.73    3.91
  -3   2 -22    9.81    5.74
   3  -2 -21   -6.59    6.21
  -3   2 -21   -6.91    5.48
   2   3 -21    0.68    5.68
   2   3 -21   11.98    6.51
  -3   2 -21    2.32    4.21
  -2  -3 -21    4.33    5.32
   3  -2 -21    2.44    4.04
   2   3 -20    2.43    4.83
  -3   2 -20    3.62    5.20
   3  -2 -20   -2.84    4.29
  -2  -3 -20   -1.43    4.98
   2   3 -20    3.80    6.28
   3  -2 -20    3.04    3.08
  -3   2 -20   -1.43    4.34
  -3   2 -19    4.26    6.39
   2   3 -19   10.95    6.95
   3  -2 -19    7.00    5.16
  -2  -3 -19   13.89    5.14
   3  -2 -19    9.36    5.34
   2   3 -19    3.26    4.81
  -3   2 -19   10.59    6.28
   3  -2 -18    0.63    4.61
  -2  -3 -18    1.18    4.45
   2   3 -18    1.52    5.02
  -3   2 -18   -2.05    4.91
  -2  -3 -18    6.88    3.41
  -3   2 -18   -1.18    5.08
  -2  -3 -18    2.61    2.90
   3  -2 -18   -2.76    4.21
   2   3 -18    4.31    5.06
  -2  -3 -18    7.29    3.88
   2   3 -17   -4.29    4.93
   3  -2 -17    4.59    5.10
  -3   2 -17   -0.97    4.58
  -2  -3 -17   -2.02    4.97
  -2  -3 -17   -0.94    2.90
   3  -2 -17   -4.39    3.55
  -2  -3 -17    2.92    3.26
   2   3 -17   -2.26    4.12
  -2  -3 -17    0.06    2.26
  -3   2 -17    4.58    4.77
   3  -2 -17    0.37    3.45
  -2  -3 -16    4.76    5.17
   3  -2 -16    2.38    3.88
   2   3 -16    7.10    4.28
  -3   2 -16    0.59    4.20
   2   3 -16    8.26    5.74
  -2  -3 -16   17.37    5.04
   3  -2 -16    1.36    2.72
  -3   2 -16    2.91    3.71
  -2  -3 -16    8.72    5.07
  -2  -3 -16    7.54    3.31
   3  -2 -16    7.89    3.83
   3  -2 -15   18.01    6.46
   2   3 -15   15.47    7.22
  -2  -3 -15    6.26    6.23
  -3   2 -15   17.15    6.17
  -3   2 -15   18.88    7.29
  -2  -3 -15   18.56    5.86
   2   3 -15   19.50    6.13
  -2  -3 -15   27.85    5.61
   3  -2 -15   17.09    4.77
   3  -2 -15   17.30    5.01
  -2  -3 -15   19.48    4.58
  -3   2 -15   17.59    4.72
  -3   2 -14    4.02    4.67
  -2  -3 -14   -2.18    5.11
   3  -2 -14    7.96    4.69
   3  -2 -14    4.94    3.62
   2   3 -14    2.78    4.18
   3  -2 -14    6.74    3.43
  -2  -3 -14    1.34    2.06
  -3   2 -14    1.11    4.51
   2   3 -14    1.87    3.94
  -2  -3 -14    3.87    2.78
   3  -2 -14    7.18    4.46
  -3   2 -14    3.54    3.45
  -2  -3 -14    6.73    3.20
   3  -2 -14    5.45    3.72
  -3   2 -14    2.61    2.67
   3  -2 -13   21.91    6.28
   3  -2 -13   10.02    3.81
  -3   2 -13   17.44    5.99
   2   3 -13   17.72    6.80
  -2  -3 -13   13.70    5.41
  -2  -3 -13   11.91    3.38
   3  -2 -13   12.71    3.94
  -3   2 -13    2.66    5.67
   2   3 -13   18.86    5.56
  -2  -3 -13   10.29    3.83
   3  -2 -13   14.93    5.10
   2   3 -13   11.32    4.68
   3  -2 -13   12.28    3.86
  -2  -3 -13   14.35    5.23
  -2  -3 -13   19.57    4.39
  -3   2 -13    6.04    3.23
  -3   2 -13   16.93    4.85
   3  -2 -12   29.90    7.05
  -2  -3 -12   23.37    6.96
   3  -2 -12   32.97    6.44
  -3   2 -12   25.45    6.39
   2   3 -12   14.38    5.43
  -2  -3 -12   20.83    4.47
   2   3 -12    8.98    6.55
  -2  -3 -12   22.54    5.37
   3  -2 -12   26.05    5.68
   3  -2 -12   28.96    5.41
  -3   2 -12   21.22    6.33
   3  -2 -12   26.17    5.22
  -2  -3 -12   22.96    4.65
  -3   2 -12   32.33    6.33
   2   3 -12   22.84    5.67
  -3   2 -12   33.28    6.03
  -2  -3 -12   29.72    5.90
   2   3 -11   -3.82    3.93
   3  -2 -11   10.79    4.44
  -3   2 -11   -1.77    3.67
  -2  -3 -11    0.94    3.93
   3  -2 -11    7.81    4.10
  -2  -3 -11   10.07    3.20
  -3   2 -11    9.22    4.63
  -2  -3 -11    2.94    2.56
   3  -2 -11    8.90    3.53
   3  -2 -11    7.93    3.09
   2   3 -11    7.77    4.35
   2   3 -11    9.81    3.85
   3  -2 -11    9.39    3.67
  -2  -3 -11    6.09    2.45
  -2  -3 -11    4.42    2.67
  -3   2 -11   10.79    3.49
   3  -2 -10   66.03    8.37
  -2  -3 -10   77.09    9.20
   3  -2 -10   67.29    7.91
  -2  -3 -10   60.95    6.65
  -3   2 -10  135.88   12.42
   3  -2 -10   69.01    8.78
   3  -2 -10   57.13    6.74
  -2  -3 -10   76.96    7.75
   2   3 -10   67.57    8.49
   3  -2 -10   69.03    7.72
  -2  -3 -10   72.08    6.43
   2   3 -10   70.49    8.85
  -2  -3 -10   69.11    8.41
  -3   2 -10   74.80    8.38
   3  -2  -9   58.82    7.18
   3  -2  -9   54.25    6.88
  -2  -3  -9   72.87    8.54
  -3   2  -9   -0.52    3.14
   3  -2  -9   65.09    7.82
  -3   2  -9   98.81   10.02
   3  -2  -9   40.04    6.47
   2   3  -9   57.33    7.46
  -2  -3  -9   55.51    5.54
  -2  -3  -9   52.98    6.65
   2   3  -9   59.41    4.66
   3  -2  -9   58.22    6.65
   2   3  -9   67.56    8.28
  -2  -3  -9   61.76    5.66
  -2  -3  -9   56.11    7.67
  -3   2  -9   60.58    7.26
   3  -2  -8    6.90    4.05
   2   3  -8   -1.43    3.10
  -3   2  -8   -9.12    5.13
   3  -2  -8   -1.55    2.89
  -2  -3  -8    3.26    1.91
  -2  -3  -8    8.27    2.79
  -3   2  -8    1.11    4.23
   3  -2  -8    6.30    3.15
   2   3  -8    6.68    4.66
   3  -2  -8    6.29    3.37
  -2  -3  -8    1.70    1.76
   2   3  -8    6.89    3.40
   3  -2  -8    6.53    2.94
  -3   2  -8    0.19    2.45
  -2  -3  -8    2.03    2.92
   2   3  -8    4.26    1.70
  -3   2  -7   21.91    4.59
   3  -2  -7   22.32    5.01
  -3   2  -7   27.67    5.80
   3  -2  -7   15.31    3.88
   3  -2  -7   18.86    3.67
  -3   2  -7   14.60    6.13
  -2  -3  -7   20.11    2.94
   2   3  -7   29.34    6.35
   3  -2  -7   20.93    4.93
  -2  -3  -7    9.93    3.12
   3  -2  -7   15.91    3.57
   2   3  -7   16.59    3.76
  -3   2  -7   26.48    4.85
   2   3  -7   22.53    2.36
  -2  -3  -7   22.37    4.64
   3  -2  -6   79.38    7.21
  -3   2  -6   86.61    7.07
  -3   2  -6   54.65   10.03
   2   3  -6   74.92    7.12
  -2  -3  -6   83.78    4.87
   3  -2  -6   80.70    6.25
   3  -2  -6   81.76    7.75
  -2  -3  -6   88.18    6.48
   3  -2  -6   85.84    6.99
   2   3  -6   82.60    3.61
   2   3  -6   86.42    8.11
  -2  -3  -6   91.83    8.30
   3  -2  -6   86.41    7.91
  -3   2  -6   75.55    7.13
   3  -2  -5  120.21    8.44
   2   3  -5  143.94   10.46
  -3   2  -5  134.33    8.81
  -3   2  -5  124.70    9.32
   3  -2  -5  136.47    9.56
   3  -2  -5   96.25    7.31
  -2  -3  -5  135.91    5.55
   3  -2  -5  132.53    8.21
   2   3  -5  127.97    9.73
  -2  -3  -5  133.30    9.34
  -3   2  -5  127.09    8.95
   3  -2  -5  126.98    8.88
   3  -2  -4   63.62    5.84
  -2  -3  -4   69.78    3.43
  -3   2  -4   63.57    6.09
   2   3  -4   62.80    6.96
   3  -2  -4   70.70    6.64
   3  -2  -4   65.67    5.51
   2   3  -4   61.90    6.54
  -2  -3  -4   64.10    3.47
   3  -2  -4   65.25    6.23
  -2  -3  -4   60.41    6.53
  -3   2  -4   73.06    6.40
  -3   2  -3  970.52   24.15
   3  -2  -3  978.22   22.69
   2   3  -3  922.37   24.98
   3  -2  -3 1001.28   25.98
  -2  -3  -3  986.36   25.99
   3  -2  -3  936.00   23.75
  -3   2  -3  962.27   24.31
  -2  -3  -3  969.23   18.42
   2   3  -3  940.30   25.75
   3  -2  -3  947.57   24.66
  -3   2  -3  960.94   25.06
   2   3  -2   30.96    4.11
  -2  -3  -2   28.29    4.46
   3  -2  -2   35.47    3.66
   2   3  -2   32.30    4.94
  -3   2  -2   34.70    4.37
   3  -2  -2   33.87    4.56
  -3   2  -2   41.83    5.47
   2   3  -2   37.41    4.57
  -2  -3  -2   32.74    2.87
  -3   2  -2   34.93    4.16
   3  -2  -2   30.69    3.95
   2   3  -2   37.72    2.63
   3  -2  -2   45.43    5.45
  -3   2  -2   31.65    4.23
  -2  -3  -2   38.17    4.78
   2   3  -1  306.14   11.53
  -2  -3  -1  311.92   11.26
  -3   2  -1  314.43   11.76
  -3   2  -1  285.16   12.08
   3  -2  -1  324.21   12.26
  -3   2  -1  322.56   11.13
  -2  -3  -1  316.44   11.41
   2   3  -1  310.33    9.14
  -2  -3  -1  325.54    9.66
   2   3  -1  305.71    9.98
   2   3  -1  310.23   11.53
  -3   2  -1  325.36   12.29
   3  -2  -1  317.09   12.23
   2   3  -1  305.78    8.76
   2   3   0   17.53    2.20
  -2  -3   0   25.39    3.12
   3  -2   0   19.53    3.19
   3  -2   0   24.27    3.72
  -3   2   0   24.03    3.22
  -2  -3   0   26.09    3.59
   2   3   0   22.62    2.60
   2   3   0   22.23    2.90
   3  -2   0   25.24    3.84
  -2  -3   0   25.17    2.72
  -3   2   0   29.82    4.09
   2   3   0   19.71    2.68
  -2  -3   0   25.27    3.17
  -3   2   0   28.93    4.08
   2   3   1  298.80   11.20
  -2  -3   1  327.86    8.90
   2   3   1  333.52    9.43
   3  -2   1  299.76   11.48
  -2  -3   1  319.86   11.46
   3  -2   1  292.43   11.97
  -2  -3   1  327.73   11.93
   2   3   1  307.71    9.56
   3  -2   1  330.02   11.45
  -3   2   1  319.99   11.66
   2   3   1  306.15    9.32
   2   3   1  309.38   11.52
  -2  -3   1  329.62   10.08
  -3   2   1  334.59   12.28
   3  -2   2   29.08    3.84
  -2  -3   2   39.15    4.46
   2   3   2   34.23    2.52
   2   3   2   33.18    4.20
   3  -2   2   31.76    4.60
   2   3   2   27.95    2.38
  -2  -3   2   26.31    4.47
   3  -2   2   35.13    4.23
  -3   2   2   34.74    4.40
  -2  -3   2   30.09    4.11
  -3   2   2   33.62    4.46
   2   3   2   51.85    5.77
   3  -2   3  989.60   24.28
   2   3   3  980.30   25.74
  -2  -3   3  974.34   25.31
  -3   2   3  952.06   22.74
   3  -2   3  954.23   24.69
   3  -2   3 1026.14   25.57
  -3   2   3 1016.75   26.11
  -2  -3   3 1008.49   25.73
  -3   2   3  901.66   23.50
   3  -2   3  943.12   24.51
   3  -2   3  961.54   25.59
  -3   2   3  940.54   24.56
   3  -2   4   59.75    6.09
  -3   2   4   58.38    5.18
  -2  -3   4   58.28    6.24
   2   3   4   65.30    6.32
   3  -2   4   71.26    5.86
  -3   2   4   55.52    7.18
  -2  -3   4   76.63    6.83
   2   3   4   62.91    4.84
   2   3   4   63.09    3.45
   3  -2   4   60.83    6.32
  -3   2   4   67.29    6.04
   3  -2   4   65.70    6.19
   3  -2   4   58.74    6.47
  -3   2   4   60.74    5.69
  -3   2   5   80.16    8.08
   3  -2   5  126.35    9.02
  -2  -3   5  139.27    9.79
   2   3   5  115.54    9.56
   2   3   5  141.27    8.77
   2   3   5  119.76    7.31
   3  -2   5  143.53    9.30
  -3   2   5  102.50    9.21
  -2  -3   5  131.51    9.30
  -3   2   5  132.33    8.18
   3  -2   5  145.63    9.51
   3  -2   5  124.35    9.18
  -3   2   5  128.59    8.59
  -2  -3   6   79.41    7.61
   2   3   6   83.23    8.06
   2   3   6   74.15    6.86
  -3   2   6   81.32    7.16
   3  -2   6   83.57    8.09
  -2  -3   6   88.29    7.97
   3  -2   6   77.70    7.69
   2   3   6   82.54    5.94
  -3   2   6   82.25    7.05
  -2  -3   6   87.12    9.24
  -2  -3   6   82.48    3.69
   2   3   6   58.51    9.38
  -3   2   6   78.99    7.25
  -2  -3   6   85.44    4.13
   3  -2   6   81.62    7.80
   3  -2   7   22.72    4.76
   2   3   7   13.63    4.05
  -2  -3   7   19.07    4.54
   2   3   7   17.10    3.85
  -2  -3   7   19.78    2.34
  -3   2   7   19.20    3.98
   3  -2   7   24.08    4.58
  -2  -3   7   26.62    4.91
   2   3   7   18.21    3.30
  -2  -3   7   20.76    5.64
  -3   2   7   14.51    3.84
   3  -2   7   19.06    5.20
  -2  -3   7   16.79    2.19
  -3   2   7   23.16    4.50
   2   3   7   17.79    5.54
   2   3   8    2.57    2.32
   2   3   8    9.10    4.29
  -2  -3   8    0.72    3.00
   3  -2   8   -0.34    2.67
  -3   2   8    0.91    2.63
  -2  -3   8    2.98    1.74
  -2  -3   8    3.25    2.47
   2   3   8   -0.43    1.76
   3  -2   8    5.26    3.37
  -2  -3   8    3.71    3.91
  -3   2   8    3.87    3.31
  -2  -3   8    2.43    1.60
   3  -2   8   -0.36    3.23
  -3   2   8    3.70    2.61
   2   3   8    3.38    3.56
  -2  -3   9   66.37    8.37
   2   3   9   70.33    7.87
  -3   2   9   64.82    7.57
   3  -2   9   64.91    8.04
  -2  -3   9   61.06    8.04
   3  -2   9   51.94    6.86
   2   3   9   59.83    6.33
  -3   2   9   53.79    7.09
  -2  -3   9   58.64    7.94
   2   3   9   53.70    8.85
   3  -2   9   54.58    7.12
  -2  -3   9   60.19    4.99
  -3   2   9   63.43    7.36
  -3   2   9   56.42    7.17
  -2  -3   9   63.38    5.26
   2   3   9   62.27    8.01
   3  -2  10   66.19    8.64
  -3   2  10   69.23    8.18
   2   3  10   71.09    8.49
  -2  -3  10   75.68    9.21
   2   3  10   66.99    6.70
  -3   2  10   60.83    6.83
   3  -2  10   75.20    8.70
  -2  -3  10   30.56    8.38
  -3   2  10   65.37    8.08
  -2  -3  10   65.14    5.73
   3  -2  10   54.92    7.40
   2   3  10   60.03    8.54
  -3   2  10   72.58    7.91
  -3   2  10   63.60    7.63
  -2  -3  10   65.61    5.51
   2   3  10   70.40    8.51
   2   3  11    3.83    2.44
  -3   2  11    8.03    3.33
   2   3  11    9.05    4.24
  -2  -3  11   15.58    5.18
   3  -2  11    7.99    3.16
  -2  -3  11    8.75    2.74
   3  -2  11    3.51    2.30
   2   3  11    9.52    3.08
  -3   2  11    4.45    2.69
  -2  -3  11    5.62    3.34
  -3   2  11    5.57    3.00
  -3   2  11    8.99    4.19
   3  -2  11   16.14    4.80
   2   3  11    2.99    4.22
  -2  -3  11    5.83    2.11
  -3   2  11    9.53    3.96
   2   3  12   26.56    6.13
   2   3  12   20.18    5.18
  -3   2  12   31.22    6.29
  -2  -3  12   29.61    4.43
   2   3  12   40.19    6.05
  -3   2  12   27.66    5.38
   3  -2  12   28.18    5.82
  -2  -3  12   19.38    5.02
  -3   2  12   26.88    5.75
   2   3  12   23.53    6.14
  -3   2  12   21.85    4.88
   3  -2  12   25.97    6.19
  -2  -3  12   27.17    4.07
  -3   2  12   23.51    5.48
  -3   2  13   17.99    5.35
  -2  -3  13   15.41    3.65
   2   3  13   19.61    5.18
  -3   2  13   11.99    3.89
   2   3  13   13.08    3.84
  -3   2  13   11.80    4.75
  -3   2  13   17.02    4.71
   2   3  13   15.21    5.47
   3  -2  13   22.68    6.19
  -3   2  13   15.40    4.60
  -2  -3  13   19.95    4.03
   3  -2  14    2.93    2.86
  -2  -3  14    5.98    2.79
  -3   2  14    4.15    2.78
   2   3  14    4.63    2.86
  -3   2  14    9.70    4.82
   3  -2  14    6.95    3.90
  -3   2  14    3.37    2.99
  -3   2  14    4.12    3.67
   2   3  14    3.80    4.00
  -2  -3  14    6.97    3.16
  -3   2  15   18.40    5.21
   2   3  15   15.91    4.47
   3  -2  15   25.01    6.05
  -2  -3  15   22.67    4.71
  -2  -3  15   20.95    4.33
   3  -2  15   25.58    6.78
   2   3  15   24.79    7.03
  -3   2  15   16.66    5.10
  -3   2  15   14.62    5.29
  -3   2  16    0.10    2.50
   2   3  16    8.09    3.67
  -2  -3  16    2.59    2.39
  -3   2  16    6.48    4.00
   2   3  16    5.83    4.95
   3  -2  16    5.62    4.60
  -2  -3  16    3.23    3.20
  -3   2  17    0.17    3.50
   2   3  17    2.94    4.30
   3  -2  17    1.66    3.80
  -2  -3  17   -2.82    2.99
  -2  -3  17    4.31    3.26
  -2  -3  18   11.15    4.41
  -3   2  18    3.65    3.16
   2   3  18   10.52    6.18
   3  -2  18    0.22    3.37
  -2  -3  18    2.09    2.07
  -3   2  19    7.91    4.02
  -2  -3  19    6.86    3.43
   2   3  19    4.93    5.21
   3  -2  19    0.89    4.45
  -2  -3  20    8.46    3.96
   2   3  20    5.56    5.49
   3  -2  20    6.36    4.96
  -3   2  20   -1.14    3.69
   2   3  21    3.66    4.65
  -3   2  21    9.16    5.45
   3  -2  21    0.03    3.53
  -3   2  22   -3.06    3.85
   3  -2  22   -2.14    4.96
   2   3  22    7.88    6.41
   2   3  23    0.88    4.00
   3  -2  23    3.40    5.63
   2   3  24    0.29    4.57
   3  -1 -24   13.11    7.20
   1   3 -24   20.98    8.89
   3  -1 -24    6.16    4.91
   1   3 -24   12.56    7.27
  -3   1 -24   19.93    8.56
   1   3 -23   12.53    7.51
   3  -1 -23   27.80   10.79
   1   3 -23   16.96    7.91
  -3   1 -23   22.12    8.34
   3  -1 -23   16.78    7.73
  -1  -3 -23   17.83    6.76
   3  -1 -22   -5.79    5.81
   1   3 -22    7.40    6.90
  -3   1 -22    3.39    5.18
  -1  -3 -22   -0.58    5.02
  -1  -3 -22    1.09    3.95
   3  -1 -22    9.39    5.80
   1   3 -22    2.37    4.84
  -3   1 -22    3.07    4.59
   3  -1 -21   13.87    7.32
  -3   1 -21   25.74   10.47
  -1  -3 -21   15.48    7.19
   1   3 -21    8.56    6.89
  -3   1 -21   10.97    6.57
  -1  -3 -21   19.94    7.10
   3  -1 -21   20.43    6.63
   1   3 -21   15.73    7.17
  -3   1 -20   12.90    6.96
  -1  -3 -20   21.32    9.28
   1   3 -20   32.58    9.55
   3  -1 -20   21.70    7.85
  -1  -3 -20   27.75    7.76
   3  -1 -20   24.22    7.54
   1   3 -20   26.10    8.38
  -3   1 -20   21.91    8.00
   1   3 -19    5.30    5.83
  -1  -3 -19   11.20    7.55
  -3   1 -19   -0.55    6.03
   3  -1 -19    2.22    5.54
   1   3 -19    8.94    5.21
  -1  -3 -19   11.68    4.61
  -3   1 -19    6.78    5.80
   3  -1 -19    9.47    4.60
  -1  -3 -18    3.68    6.26
   1   3 -18   28.45    9.17
  -3   1 -18   22.40    8.17
   3  -1 -18   19.72    7.57
  -1  -3 -18   29.36    6.37
  -1  -3 -18   40.54    8.06
   3  -1 -18   25.40    6.62
  -3   1 -18   19.62    7.77
   1   3 -18   25.69    7.59
  -3   1 -17   10.47    9.34
   1   3 -17   38.79    9.46
   3  -1 -17   55.02   10.79
  -1  -3 -17   50.04   10.06
  -1  -3 -17   54.47    8.16
   3  -1 -17   48.30    8.59
  -1  -3 -17   47.03    8.52
  -3   1 -17   34.46    9.48
  -1  -3 -17   54.73    8.17
   1   3 -17   55.70   10.60
  -3   1 -16   96.73   13.95
  -1  -3 -16   94.98   12.82
   3  -1 -16  111.14   14.37
   1   3 -16  113.08   14.60
   1   3 -16  121.51   13.76
  -1  -3 -16  113.70   12.14
   3  -1 -16  119.14   12.43
  -1  -3 -16  130.00   12.40
  -3   1 -16  106.36   13.37
   3  -1 -16  112.00   12.30
  -1  -3 -16  114.88   10.98
  -3   1 -15   14.49    6.49
   1   3 -15   10.49    5.49
  -1  -3 -15   15.03    5.91
   3  -1 -15    8.23    5.83
  -1  -3 -15    8.34    3.92
  -1  -3 -15   13.13    4.57
   3  -1 -15    9.62    4.25
  -3   1 -15    5.64    4.31
   1   3 -15    6.86    5.01
   3  -1 -15   10.71    4.11
  -1  -3 -15   10.35    3.36
  -3   1 -15   13.69    4.96
  -3   1 -15   10.75    4.61
   1   3 -14   29.78    8.18
  -3   1 -14   21.83    6.69
  -1  -3 -14   19.25    5.96
   3  -1 -14   21.34    6.77
  -1  -3 -14   17.63    5.62
  -1  -3 -14   27.21    5.47
  -3   1 -14   21.21    6.81
   3  -1 -14   22.39    7.22
   3  -1 -14   22.09    5.73
   1   3 -14   24.60    6.53
   1   3 -14   20.21    4.15
   3  -1 -14   11.03    4.11
  -1  -3 -14   18.68    4.45
  -3   1 -14   30.99    6.35
  -3   1 -14   14.54    4.88
   3  -1 -13   79.30   11.29
  -3   1 -13   75.74   10.97
   1   3 -13   89.94   11.79
  -1  -3 -13   95.56   11.68
  -3   1 -13   98.95   11.49
   3  -1 -13   99.04   11.02
  -1  -3 -13   91.30    9.36
   3  -1 -13   96.42    9.97
  -1  -3 -13   89.32    9.40
   1   3 -13   85.10   11.30
   3  -1 -13   98.08   10.21
   1   3 -13   83.77    7.99
  -3   1 -13   94.16   10.33
  -1  -3 -13   95.63    8.78
  -3   1 -13   86.05   10.15
   1   3 -13   96.64   11.32
   3  -1 -12   71.34    9.80
  -3   1 -12   12.59    5.73
   3  -1 -12   97.92    9.78
  -1  -3 -12   53.96    8.23
   1   3 -12    3.47    3.97
  -1  -3 -12   64.01    7.83
   1   3 -12   79.38    9.85
   3  -1 -12   66.80    8.16
   3  -1 -12   40.42    9.22
  -1  -3 -12   60.53    7.11
  -3   1 -12   76.83   10.51
  -1  -3 -12   69.25    7.14
   1   3 -12   53.84    8.43
  -3   1 -12   58.87    8.33
   3  -1 -12   75.79    8.62
   1   3 -12   62.38    6.38
  -3   1 -12   63.84    8.28
  -3   1 -11   -5.40    3.64
   1   3 -11   -2.05    3.36
  -1  -3 -11   17.48    5.43
   3  -1 -11   17.49    4.02
   3  -1 -11   17.09    5.43
  -1  -3 -11   18.34    4.00
  -1  -3 -11   18.85    4.51
   1   3 -11   18.07    4.80
   3  -1 -11   17.84    4.34
  -3   1 -11   23.06    6.22
   3  -1 -11   18.05    4.60
   3  -1 -11   16.50    4.46
  -1  -3 -11   21.40    3.94
   1   3 -11   17.60    4.57
  -3   1 -11   19.29    4.74
   1   3 -11   14.70    3.19
  -3   1 -10    2.05    3.42
   1   3 -10    1.71    2.52
  -1  -3 -10   -3.43    3.53
   3  -1 -10    3.31    2.72
   3  -1 -10   -4.00    4.48
   1   3 -10    0.27    3.78
  -1  -3 -10    1.50    2.05
   3  -1 -10    4.02    3.18
  -3   1 -10    1.63    3.76
   3  -1 -10    1.73    2.51
  -1  -3 -10    0.59    2.48
   1   3 -10   -0.26    2.29
  -1  -3 -10   -0.18    1.94
   3  -1 -10   -0.22    2.87
  -3   1 -10    0.94    2.44
   1   3 -10    2.69    2.01
   3  -1  -9  150.33   11.90
  -1  -3  -9  134.75   10.98
  -1  -3  -9  131.42    9.08
   3  -1  -9  120.48   11.40
   1   3  -9  158.47   12.08
  -1  -3  -9  134.92    9.38
   3  -1  -9  152.90   10.23
  -3   1  -9  171.78   12.55
   1   3  -9  136.79   11.49
  -1  -3  -9  151.62    8.63
   1   3  -9  133.46    7.97
   3  -1  -9  137.93   10.53
  -1  -3  -9  135.17   11.82
   3  -1  -9  145.07   10.09
  -3   1  -9  138.77   11.16
   3  -1  -8   85.06    8.69
  -1  -3  -8   93.70    8.83
  -3   1  -8   75.87    9.28
   3  -1  -8   83.46    7.51
   1   3  -8   74.66    9.46
   3  -1  -8   94.55    8.98
  -1  -3  -8   92.51    7.35
  -1  -3  -8   83.80    6.58
  -1  -3  -8   83.54    5.94
   3  -1  -8   85.55    7.97
  -1  -3  -8   86.18    8.46
   1   3  -8   84.24    5.80
   1   3  -8   82.16    8.57
   3  -1  -8   81.54    7.66
  -3   1  -8   83.42    8.34
  -1  -3  -7  100.81    8.71
  -1  -3  -7   92.57    9.33
   3  -1  -7   90.16    8.43
   1   3  -7   83.92    8.33
  -1  -3  -7  104.63    6.64
  -3   1  -7   92.40    8.91
   1   3  -7  106.61    9.64
   3  -1  -7  103.46    9.07
  -1  -3  -7   94.00    6.80
   3  -1  -7   90.01    7.24
  -1  -3  -7   85.13    8.25
  -1  -3  -7   99.42    5.73
   3  -1  -7   95.55    7.86
   1   3  -7   93.65    8.71
   1   3  -7   78.78    5.64
   3  -1  -7   88.32    7.28
  -3   1  -7   80.35    7.83
  -1  -3  -6   14.13    4.27
   1   3  -6   11.98    5.21
  -3   1  -6    3.15    2.86
  -1  -3  -6   15.19    5.29
   3  -1  -6   10.49    3.44
   3  -1  -6    6.83    4.07
  -1  -3  -6    7.10    2.24
  -3   1  -6    9.94    5.25
  -1  -3  -6    6.40    2.29
   3  -1  -6   11.44    3.75
   3  -1  -6    4.40    2.86
   3  -1  -6    8.30    3.16
  -1  -3  -6    5.41    1.62
   1   3  -6    1.80    3.33
  -1  -3  -6    9.86    3.77
   1   3  -6    6.89    1.81
  -3   1  -6    6.49    2.60
   3  -1  -5   51.68    6.15
  -1  -3  -5   47.94    6.60
   1   3  -5   62.53    7.53
  -3   1  -5   40.47    4.75
  -1  -3  -5   44.45    3.91
  -1  -3  -5   47.02    4.20
   3  -1  -5   16.48    4.81
  -3   1  -5   40.82    7.18
   3  -1  -5   47.52    6.03
   1   3  -5   51.55    6.20
  -1  -3  -5   50.49    6.03
  -1  -3  -5   48.28    3.16
   3  -1  -5   40.35    5.13
   1   3  -5   31.25    3.10
   3  -1  -5   47.18    4.91
  -3   1  -5   36.26    5.30
  -3   1  -4   93.28    5.85
   1   3  -4   85.92    7.38
   3  -1  -4   94.51    6.95
  -1  -3  -4   81.44    4.71
   3  -1  -4   66.87    6.70
   3  -1  -4   85.84    6.52
   1   3  -4   77.45    7.21
   3  -1  -4   92.80    6.50
  -3   1  -4   84.91    6.97
   1   3  -4   81.40    3.80
   3  -1  -3    2.87    2.80
  -3   1  -3    2.73    2.41
   1   3  -3    1.08    2.82
  -1  -3  -3    3.79    1.76
   3  -1  -3    2.91    2.11
   3  -1  -3    6.42    2.86
   1   3  -3   -2.25    2.97
  -3   1  -3    2.74    2.67
   3  -1  -3    6.16    2.96
   1   3  -3    2.47    1.08
   3  -1  -2    8.12    2.68
  -1  -3  -2    8.60    1.99
   1   3  -2    9.22    2.90
   3  -1  -2    8.74    3.02
   1   3  -2   13.47    3.83
  -3   1  -2    8.75    2.44
   1   3  -2    4.93    2.48
  -3   1  -2    7.77    2.11
   3  -1  -2    8.20    2.83
   1   3  -2    9.98    2.74
  -3   1  -2    1.35    2.40
   3  -1  -2    9.80    2.74
  -1  -3  -1  203.99    7.66
   1   3  -1  210.77    8.10
  -3   1  -1  211.23    8.32
   1   3  -1  215.33    8.75
   3  -1  -1  220.01    9.28
   1   3  -1  203.64    8.37
  -3   1  -1  219.63    7.82
   1   3  -1  228.39    8.98
  -1  -3  -1  221.43    6.70
   3  -1  -1  208.15    9.18
   1   3  -1  216.94    6.88
  -1  -3  -1  243.94    9.36
  -3   1  -1  217.78    9.27
   3  -1  -1  222.40    9.24
   1   3   0  303.04    8.79
   1   3   0  312.20    9.28
  -3   1   0  297.83   10.43
   3  -1   0  293.99   10.41
  -3   1   0  293.87    9.28
  -1  -3   0  304.97    9.71
  -1  -3   0  295.26    9.24
   1   3   0  296.39    9.60
   1   3   0  299.26    9.18
   3  -1   0  310.52   11.00
   3  -1   0  297.22   10.77
  -3   1   0  320.20   10.81
   1   3   0  228.34    8.39
  -1  -3   0  312.72    9.56
   1   3   1  204.99    7.29
   3  -1   1  209.29    8.24
  -1  -3   1  219.22    8.09
  -1  -3   1  208.14    8.50
   3  -1   1  204.38    9.13
   3  -1   1  208.81    7.73
  -1  -3   1  224.92    8.60
  -3   1   1  204.02    9.06
  -1  -3   1  210.20    8.79
   1   3   1  194.47    7.66
   1   3   1  195.90    6.47
   1   3   1  205.70    8.53
  -3   1   1  199.50    8.67
  -1  -3   1  214.42    6.86
  -3   1   1  205.50    8.89
   1   3   2    9.32    2.35
  -1  -3   2   11.90    2.92
  -3   1   2   14.21    2.85
   3  -1   2   12.00    2.44
   1   3   2    6.45    1.38
  -1  -3   2   14.81    3.08
   3  -1   2   11.22    3.42
  -3   1   2   12.85    3.64
   3  -1   2   15.92    2.97
  -1  -3   2   13.34    3.38
  -3   1   2   14.77    3.07
  -1  -3   3    4.27    2.67
  -3   1   3    0.95    2.15
   3  -1   3    3.19    1.91
   1   3   3    2.01    2.67
   3  -1   3    5.30    2.89
   1   3   3    2.42    1.31
  -1  -3   3    6.93    2.82
   1   3   3    2.53    1.17
  -3   1   3    6.48    3.23
   3  -1   3    4.40    2.77
  -1  -3   3    4.06    3.30
  -3   1   3    5.06    2.63
  -3   1   4   87.09    6.58
   1   3   4   80.89    5.77
  -1  -3   4   83.28    6.71
   3  -1   4   92.98    7.52
   1   3   4   87.39    4.99
   3  -1   4   71.00    7.10
   1   3   4   93.53    4.86
  -1  -3   4   90.95    7.16
  -3   1   4   86.52    7.02
   3  -1   4  100.58    7.02
   1   3   4   96.47    7.34
  -3   1   4   84.91    6.19
   3  -1   4   98.89    7.93
   3  -1   5   54.66    6.42
   1   3   5   33.04    4.94
  -3   1   5   24.05    4.74
   1   3   5   33.63    4.35
  -1  -3   5   36.07    5.02
   3  -1   5   33.63    5.05
  -1  -3   5   36.45    4.97
   1   3   5   26.82    3.29
  -3   1   5   37.19    5.06
  -1  -3   5   35.87    3.02
   1   3   5   47.42    6.70
   3  -1   5   45.34    6.20
  -3   1   5   37.81    4.64
  -3   1   6    7.91    3.26
   1   3   6    7.49    3.26
  -1  -3   6    9.61    3.69
   1   3   6    8.06    3.83
   3  -1   6    1.18    2.96
  -1  -3   6    7.67    2.86
   3  -1   6    6.88    2.98
   1   3   6    8.39    2.40
  -3   1   6    6.77    3.32
   1   3   6    7.53    4.53
  -1  -3   6    5.69    1.96
  -3   1   6    6.82    2.36
   3  -1   6    8.02    4.09
  -1  -3   7   85.14    5.51
   3  -1   7   91.41    8.57
  -3   1   7   89.23    8.07
   1   3   7   87.89    7.76
  -1  -3   7   85.95    8.27
  -1  -3   7   86.48    8.51
   3  -1   7  100.33    8.61
   1   3   7   91.34    6.26
  -3   1   7   84.58    8.28
   3  -1   7   81.59    8.80
   1   3   7   81.95    8.26
  -1  -3   7   76.32    5.28
  -3   1   7  101.20    7.81
   1   3   7   92.23    8.85
   1   3   8   80.68    7.88
  -1  -3   8   79.72    8.51
   3  -1   8   82.01    8.74
  -3   1   8   94.82    8.83
  -1  -3   8   82.74    5.88
   1   3   8   72.83    6.25
  -3   1   8   90.41    7.73
  -1  -3   8   72.23    8.23
   3  -1   8   88.02    8.51
  -3   1   8   92.12    7.68
  -3   1   8   79.01    8.50
   1   3   8   95.52    9.21
  -3   1   8   82.02    7.37
  -1  -3   8   72.81    5.85
   3  -1   8   92.34    8.74
   1   3   8   85.31    8.63
   3  -1   9  142.11   12.14
  -1  -3   9  132.69    8.24
  -3   1   9  157.79   11.91
  -1  -3   9  149.08   12.17
   1   3   9  131.58   10.59
   3  -1   9  148.51   11.33
  -1  -3   9  151.08   11.75
   1   3   9  141.90    9.09
  -3   1   9  122.64    9.57
  -3   1   9  145.07   10.81
  -3   1   9  143.20   10.23
   1   3   9  145.00   11.58
   3  -1   9  147.18   11.17
  -3   1   9  138.74    9.96
   1   3   9  150.09   11.84
  -1  -3   9  148.78    8.38
  -1  -3  10    1.05    1.67
  -3   1  10    2.53    3.34
   1   3  10    3.77    3.57
  -1  -3  10   -2.18    2.45
   3  -1  10   -1.79    2.96
   1   3  10    0.91    2.88
  -3   1  10   -1.24    2.35
   1   3  10    0.08    1.94
   3  -1  10    0.84    2.28
  -1  -3  10    1.39    2.52
  -3   1  10    3.13    3.31
  -3   1  10    2.46    2.40
   1   3  10   -3.86    4.16
  -1  -3  10    0.60    2.18
  -3   1  10   -0.31    2.58
   3  -1  10   -2.12    3.24
   3  -1  11   18.34    5.64
  -1  -3  11   22.07    5.94
   1   3  11   15.54    4.63
  -1  -3  11   13.91    3.34
  -3   1  11   15.81    4.38
   1   3  11    9.78    3.54
   1   3  11   16.85    3.80
  -1  -3  11   18.33    4.77
   3  -1  11    9.12    4.27
  -3   1  11   18.12    4.24
  -3   1  11   10.62    3.97
  -3   1  11   11.54    3.85
  -3   1  11   14.38    3.92
   3  -1  11   15.10    5.19
   1   3  11   18.53    5.83
  -1  -3  11   16.41    3.66
   3  -1  12   63.75    8.50
  -3   1  12   63.37    9.13
   3  -1  12   67.09    9.36
   1   3  12   66.63    8.91
  -1  -3  12   74.51    9.65
   1   3  12   73.03    9.26
   1   3  12   58.95    6.77
  -1  -3  12   71.90    9.08
  -3   1  12   48.63    8.15
   3  -1  12   75.99    8.99
  -3   1  12   60.61    8.71
  -3   1  12   76.33    8.32
  -3   1  12   72.81    8.27
   1   3  12   60.41    9.29
  -1  -3  12   73.54    7.24
  -1  -3  12   65.22    6.67
   3  -1  12   36.66    8.85
   1   3  13   82.24   10.20
   3  -1  13  100.47   10.59
  -3   1  13   97.29   10.00
   1   3  13   97.60    9.08
  -3   1  13   79.14    9.81
  -1  -3  13   92.61    8.36
  -3   1  13   93.46    9.63
   3  -1  13   93.20   10.85
   1   3  13   90.15   10.78
  -3   1  13   63.45    8.69
  -1  -3  13   91.54    8.60
   1   3  13   81.29   10.25
  -3   1  14   16.49    5.35
   1   3  14   13.21    3.79
  -1  -3  14   15.04    3.91
   3  -1  14   18.49    5.19
  -3   1  14   18.35    4.82
  -1  -3  14   23.95    4.98
   1   3  14   23.09    6.60
  -3   1  14    9.75    3.98
   3  -1  14   13.84    4.86
   1   3  15   10.95    4.51
  -3   1  15   17.58    4.95
  -1  -3  15   16.36    4.42
  -3   1  15    8.13    3.71
   3  -1  15   12.20    5.71
  -3   1  15   11.80    3.95
  -1  -3  15   17.28    4.41
   1   3  15   19.31    6.23
   1   3  16   95.59   10.49
   3  -1  16   95.60   11.99
  -3   1  16  126.37   12.20
  -3   1  16  114.32   11.72
  -1  -3  16   91.62    9.75
  -1  -3  16  113.35   10.43
   1   3  16  109.76   13.02
  -1  -3  17   50.20    7.38
  -1  -3  17   59.86    8.00
   1   3  17   36.30    8.10
  -3   1  17   48.94    8.33
   3  -1  17   48.70    8.09
  -1  -3  18   33.16    6.36
  -1  -3  18   40.38    7.00
   3  -1  18   34.87    7.90
   1   3  18   34.66    8.11
  -3   1  18   33.71    6.79
  -3   1  19   11.40    4.99
   1   3  19   18.86    6.77
   3  -1  19    9.72    5.28
  -1  -3  19   11.16    4.66
  -3   1  20   30.40    7.09
   3  -1  20   25.70    7.25
  -1  -3  20   32.08    7.18
   1   3  20   30.34    8.26
  -3   1  21    4.86    5.48
   3  -1  21   16.73    7.28
   1   3  21   18.06    7.00
  -1  -3  21    9.85    3.74
   1   3  22   -1.56    4.87
  -3   1  22   -1.69    3.30
   3  -1  22    2.60    3.87
   1   3  23   16.81    7.08
   3  -1  23   13.78    6.31
   3  -1  24   16.71    7.05
   1   3  24    7.61    5.31
   0  -3 -24  -10.10    7.67
   0   3 -24   -6.04    6.33
   3   0 -24   10.80    8.02
  -3   0 -24    5.53    5.57
   3   0 -24    1.76    3.97
   0   3 -24   -0.02    5.18
   3   0 -23   -3.57    4.67
   0  -3 -23    9.14    6.09
   0   3 -23   -1.07    4.03
   3   0 -23    6.76    5.37
   0  -3 -23   -2.77    3.64
   0   3 -23    8.77    6.20
  -3   0 -23    2.32    6.25
   0   3 -22   -1.35    6.22
   3   0 -22    3.70    6.29
   0  -3 -22   -0.14    4.50
   0   3 -22    4.16    4.36
   3   0 -22    5.11    4.30
   0  -3 -22   10.17    5.07
  -3   0 -22    0.31    3.89
   3   0 -21  -10.52    6.92
   0  -3 -21   -9.24    6.64
   0   3 -21  -11.22    6.56
   0   3 -21    0.02    5.01
   3   0 -21    2.41    4.33
   0  -3 -21   -7.34    5.46
  -3   0 -21    0.98    4.69
   0   3 -20   12.04    7.81
   3   0 -20    0.28    4.39
   0  -3 -20    1.05    4.71
  -3   0 -20    3.82    6.09
   0  -3 -20    5.02    4.76
  -3   0 -20    3.91    4.96
   3   0 -20    2.47    4.00
   0   3 -20    9.84    5.86
   3   0 -19   -2.10    6.29
  -3   0 -19   -2.58    4.08
   0  -3 -19   10.04    7.07
   0   3 -19    5.53    4.96
   0  -3 -19    3.81    3.64
   3   0 -19    5.56    4.84
  -3   0 -19   -0.01    4.36
   0   3 -19    7.88    5.52
   0   3 -18    2.77    4.26
   3   0 -18   -2.85    5.05
   0  -3 -18    1.12    4.12
  -3   0 -18   -7.38    5.07
   0  -3 -18    3.89    3.04
   3   0 -18   12.08    5.34
  -3   0 -18    1.79    4.51
   0  -3 -18    5.28    4.27
   0   3 -18    5.73    4.61
   0   3 -17   -3.62    5.80
   3   0 -17   -0.43    4.17
   0  -3 -17   -6.94    4.83
  -3   0 -17    2.95    5.88
   0   3 -17    5.69    5.25
   3   0 -17   -1.16    3.95
   0  -3 -17   -5.95    3.47
  -3   0 -17   -2.95    3.92
   0  -3 -17    0.19    2.46
   0  -3 -17    1.61    2.51
   0   3 -17    7.66    3.18
   0   3 -16    7.28    6.66
   0  -3 -16    6.27    6.12
  -3   0 -16    2.50    4.62
   3   0 -16    5.43    5.42
  -3   0 -16   -2.66    3.83
   3   0 -16    1.05    3.38
   0  -3 -16    3.67    3.39
   0  -3 -16    5.09    4.11
   0   3 -16    1.77    4.11
  -3   0 -16    4.37    3.72
   0  -3 -16    4.47    3.08
   0   3 -16    7.12    3.39
  -3   0 -15   16.75    6.71
   0  -3 -15    5.56    4.41
   3   0 -15   15.14    6.57
   0   3 -15    9.31    4.71
  -3   0 -15    8.43    4.52
   3   0 -15   14.06    5.04
   0  -3 -15    6.83    3.57
   0  -3 -15   11.30    4.14
   0   3 -15    9.70    4.92
  -3   0 -15   20.06    5.48
   0  -3 -15   15.30    4.36
   3   0 -15   12.60    4.43
   0   3 -15   11.21    4.12
   0  -3 -14   41.22    9.11
   3   0 -14   51.85    9.45
   0   3 -14   35.97    9.35
  -3   0 -14   18.15    9.60
   0  -3 -14   79.33   10.35
   0  -3 -14   54.32    7.71
   3   0 -14   48.78    7.94
   0   3 -14   65.55    9.75
  -3   0 -14   43.99    8.14
   3   0 -14   54.10    8.13
  -3   0 -14   44.49    7.53
   0  -3 -14   49.23    6.99
   0   3 -14   54.32    6.89
  -3   0 -14   43.71    7.79
  -3   0 -13   12.12    6.99
   3   0 -13   22.01    6.75
   0   3 -13   16.42    6.25
   0  -3 -13   31.54    7.29
  -3   0 -13   14.69    5.60
   0  -3 -13   21.41    5.00
   0  -3 -13   20.60    4.51
   0   3 -13   25.49    6.55
   3   0 -13    9.87    5.01
   0  -3 -13   22.64    4.64
  -3   0 -13   21.78    5.56
   3   0 -13   15.10    4.31
   0   3 -13   15.72    5.34
  -3   0 -13   18.87    5.20
   0   3 -13   21.84    4.57
  -3   0 -12    0.37    4.02
   3   0 -12    2.44    3.79
   0  -3 -12    8.38    5.11
   0   3 -12   -0.08    3.15
   0  -3 -12   10.63    3.79
   0  -3 -12    7.78    3.33
   3   0 -12    9.79    4.22
  -3   0 -12    5.54    4.64
   0   3 -12    6.86    4.30
   0  -3 -12    9.06    3.21
   0   3 -12    8.37    3.42
  -3   0 -12    2.97    2.59
   3   0 -12    0.99    2.40
  -3   0 -12    7.90    3.86
   0   3 -12    8.01    2.77
  -3   0 -11   -5.22    4.87
   3   0 -11    0.90    2.38
   3   0 -11    1.86    4.00
   0   3 -11    1.40    3.40
   0  -3 -11    7.51    4.32
   0  -3 -11    1.94    2.25
   3   0 -11   -2.03    3.58
  -3   0 -11    1.18    3.75
   0   3 -11    2.35    3.62
   0  -3 -11    4.82    3.04
   0   3 -11    7.78    4.12
   0  -3 -11    2.31    2.48
   3   0 -11   -1.73    2.71
   0   3 -11    4.15    2.33
  -3   0 -11    9.60    3.94
  -3   0 -10    3.03    3.57
   0  -3 -10   58.97    8.21
   3   0 -10   65.49    6.86
   3   0 -10   64.55    9.18
   0  -3 -10   71.32    8.76
  -3   0 -10   47.56    8.11
   3   0 -10   63.60    7.69
   0  -3 -10   67.01    7.38
   0   3 -10   65.52    8.37
   0  -3 -10   62.96    6.54
   0  -3 -10   64.14    6.20
   3   0 -10   68.23    8.08
   0   3 -10   66.14    8.52
  -3   0 -10   70.01    8.25
   0   3 -10   62.39    6.59
   3   0  -9    5.02    3.02
   3   0  -9    2.00    3.64
   0  -3  -9    1.87    3.27
   0  -3  -9   -0.56    4.25
   0   3  -9   -0.19    2.64
  -3   0  -9   -9.61    5.15
   3   0  -9    2.45    3.23
  -3   0  -9    1.95    3.33
   0   3  -9   -2.28    3.93
   0  -3  -9    4.19    2.28
   0  -3  -9    4.69    2.50
   3   0  -9    4.68    3.56
   0  -3  -9    3.92    2.04
   0   3  -9    5.42    2.93
  -3   0  -9    3.27    2.81
   0   3  -9    2.74    2.11
   0   3  -8   -4.83    4.61
   0  -3  -8    3.52    3.63
  -3   0  -8   -6.84    4.10
   3   0  -8    0.64    2.33
   0  -3  -8    1.21    3.02
   3   0  -8    2.27    4.05
   0   3  -8   14.30    5.37
  -3   0  -8   -1.19    3.87
   3   0  -8   -1.08    3.06
   0  -3  -8    0.19    2.42
   0  -3  -8    0.35    2.44
   0  -3  -8    2.38    1.97
   3   0  -8    2.59    2.87
   0   3  -8    4.24    3.38
  -3   0  -8   -0.24    2.68
   0   3  -8   -0.61    1.90
   0   3  -7    6.69    4.63
   0  -3  -7   -1.54    3.62
   0  -3  -7    2.67    2.95
   3   0  -7    1.27    2.23
   3   0  -7   -0.06    3.55
   0  -3  -7    0.86    2.32
  -3   0  -7   -1.60    3.52
   0  -3  -7    2.94    2.47
   0   3  -7    5.23    4.04
   3   0  -7   -4.87    3.79
   3   0  -7    2.82    2.91
   0   3  -7   -0.65    2.55
   0  -3  -7   -0.67    1.79
   0   3  -7   -0.02    1.60
  -3   0  -7    1.68    2.63
   0  -3  -6   76.61    7.83
   0   3  -6   83.49    8.63
   0  -3  -6   72.62    6.84
   3   0  -6   71.04    7.69
   3   0  -6   54.90    6.76
   0  -3  -6   65.99    5.88
   0  -3  -6  119.44    6.47
  -3   0  -6   70.94    8.12
   0   3  -6   71.70    7.55
   3   0  -6   80.96    7.30
   0  -3  -6   69.11    4.41
  -3   0  -6   66.36    6.72
   3   0  -6   68.69    5.65
   0   3  -6   68.01    5.24
   0   3  -5   16.31    4.70
  -3   0  -5   15.63    2.86
   0  -3  -5   16.77    4.92
   0  -3  -5   18.38    3.87
   3   0  -5   14.01    3.94
   0  -3  -5   16.06    3.03
  -3   0  -5   10.74    4.24
   3   0  -5    5.92    4.01
   0  -3  -5   17.93    2.56
   0  -3  -5   20.05    2.24
   0   3  -5   10.80    4.27
   3   0  -5   20.91    4.43
  -3   0  -5   15.82    3.74
   0   3  -5   16.56    2.56
   3   0  -5   15.21    3.08
  -3   0  -4   84.68    4.78
   0   3  -4   72.84    6.71
   3   0  -4   81.60    7.21
   0  -3  -4   71.92    5.25
   0  -3  -4   65.40    5.00
   0  -3  -4   82.87    3.73
  -3   0  -4   68.47    7.30
   3   0  -4   76.46    6.32
   3   0  -4   73.30    6.52
   0   3  -4   73.17    6.71
  -3   0  -4   70.07    6.50
   3   0  -4   72.44    5.19
   0   3  -4   66.30    4.47
   0  -3  -3   -0.11    1.80
  -3   0  -3    1.98    1.73
   3   0  -3    1.53    3.55
   0   3  -3    1.86    3.16
   0  -3  -3   -0.47    1.99
   3   0  -3    0.84    2.76
   0   3  -3   -1.69    2.61
   3   0  -3    1.67    2.57
   3   0  -3    2.19    2.31
   0   3  -3    1.69    1.60
  -3   0  -3    1.06    2.97
  -3   0  -2 1324.57   24.90
   3   0  -2 1386.93   29.32
   0   3  -2 1265.56   27.16
   0  -3  -2 1370.12   26.91
   0   3  -2 1387.82   28.55
   3   0  -2 1354.53   29.73
   0   3  -2 1232.29   28.76
   3   0  -2 1346.48   29.69
   3   0  -2 1310.60   26.56
  -3   0  -2 1328.36   29.51
   0   3  -2 1311.55   25.18
   0   3  -1   26.74    2.62
   0   3  -1   28.30    3.94
   0  -3  -1   23.87    2.86
   3   0  -1   23.81    3.44
   0   3  -1   28.08    3.37
  -3   0  -1   23.38    2.61
  -3   0  -1   27.08    2.33
   0   3  -1   26.57    3.37
   3   0  -1   31.64    4.03
  -3   0  -1   27.33    3.48
   0   3  -1   25.58    2.80
   3   0  -1   29.87    3.26
   3   0  -1   29.66    3.30
   0  -3   0    1.18    2.13
   0   3   0    5.29    2.66
  -3   0   0    3.26    2.20
   0  -3   0   -0.45    1.41
   3   0   0   -1.03    1.58
   0   3   0   -5.12    1.80
   3   0   0   -1.57    2.18
   0   3   0    5.03    2.45
   0  -3   0    2.31    2.11
   0   3   0    3.98    1.92
  -3   0   0   -1.67    2.01
   3   0   0    3.43    2.51
   0  -3   1   28.15    2.71
   0  -3   1   23.05    3.32
   0  -3   1   22.65    2.96
   0   3   1   28.05    3.46
   3   0   1   27.37    2.68
  -3   0   1   24.90    3.73
   0   3   1   24.21    3.35
   3   0   1   26.02    2.35
   0   3   1   22.80    3.25
  -3   0   1   24.83    2.93
   3   0   1   27.14    3.76
   0  -3   1   28.58    3.03
   3   0   2 1346.11   25.10
   0  -3   2 1316.43   27.48
  -3   0   2 1213.31   29.30
   0   3   2 1350.23   24.10
   0  -3   2 1309.18   28.39
   0   3   2 1339.66   26.76
   3   0   2 1359.58   29.64
  -3   0   2 1241.70   29.18
   3   0   2 1392.39   25.59
   0  -3   2 1310.67   25.32
  -3   0   2 1336.68   26.79
  -3   0   2 1334.84   26.39
   0   3   2 1357.23   29.63
   0   3   3   -0.04    1.47
   0  -3   3    0.36    2.17
  -3   0   3   -2.28    2.69
   0   3   3    0.77    2.40
   3   0   3    1.31    1.57
   0  -3   3    0.52    2.37
   3   0   3    0.27    2.42
   0   3   3    3.32    2.44
  -3   0   3    4.61    3.66
  -3   0   3   -0.19    1.78
   0  -3   3    0.78    1.76
   0  -3   4   78.26    6.30
   0   3   4   73.27    5.19
   3   0   4   71.95    6.38
   0   3   4   73.96    6.52
  -3   0   4   75.42    6.39
   0   3   4   81.80    5.63
   0  -3   4   71.90    6.26
   0   3   4   71.00    3.40
   3   0   4   71.78    6.66
  -3   0   4   76.88    7.04
  -3   0   4   74.21    5.16
   0  -3   4   80.81    4.86
  -3   0   5   16.15    3.72
   0   3   5   20.03    4.29
   0   3   5   13.19    3.08
   3   0   5   10.79    3.44
   0  -3   5   16.21    3.80
   0   3   5   14.52    2.25
   0  -3   5   15.22    3.72
   0   3   5   12.25    3.47
   3   0   5   23.38    4.31
  -3   0   5   19.71    4.80
   3   0   5   10.06    4.69
   0  -3   5   16.86    3.13
   0   3   5   27.68    5.95
  -3   0   5   19.87    3.09
   0   3   6   72.53    7.17
   0   3   6   77.42    6.45
  -3   0   6   74.18    7.30
   0  -3   6   75.34    7.57
   3   0   6   81.62    7.76
   3   0   6   76.59    7.16
   0   3   6   77.16    4.83
   0  -3   6   74.63    7.14
  -3   0   6   70.82    7.44
  -3   0   6   73.48    5.75
   0   3   6   72.85    7.83
   0  -3   6   67.55    5.45
   3   0   6   77.36    7.44
   0   3   7   -0.96    2.30
   0   3   7    4.35    3.36
  -3   0   7   -1.45    2.63
   3   0   7   -0.09    2.91
   0  -3   7    0.79    3.07
   0   3   7   -1.43    1.67
   0  -3   7   -4.11    3.47
  -3   0   7    1.87    2.41
   3   0   7    2.25    2.35
  -3   0   7    2.96    3.54
  -3   0   7    0.74    2.13
   3   0   7   -0.75    3.49
  -3   0   7    0.93    2.44
   0  -3   7   -1.05    2.23
   0   3   7   -0.27    3.69
  -3   0   8   -1.79    3.37
   0  -3   8   -0.69    3.18
   0   3   8   -2.30    3.25
   0   3   8    1.95    2.47
   3   0   8    5.95    3.11
  -3   0   8    0.74    2.14
   3   0   8    1.52    2.39
   0  -3   8    4.31    2.90
   0   3   8    2.33    1.87
  -3   0   8   -0.80    3.49
  -3   0   8   -1.04    1.94
   0   3   8    7.46    4.17
   0  -3   8    1.62    2.27
   3   0   8    5.14    3.88
  -3   0   8    4.17    2.65
   3   0   9    2.53    3.19
   0  -3   9   -0.15    2.21
  -3   0   9    1.77    2.87
   0   3   9    0.50    2.85
   0   3   9    7.86    3.59
   0   3   9    0.55    1.59
  -3   0   9    6.28    3.36
   0  -3   9    4.17    2.76
   3   0   9    1.78    2.55
  -3   0   9    5.11    3.72
   0   3   9   -1.40    3.79
  -3   0   9    2.31    2.14
   3   0   9    0.67    3.43
  -3   0   9    4.35    2.38
   0  -3   9    4.38    2.39
   0  -3  10   70.82    8.94
  -3   0  10   66.68    8.35
   0  -3  10   58.15    6.21
   0   3  10   76.23    8.32
   3   0  10   75.42    8.99
   3   0  10   68.91    7.83
   0   3  10   69.65    6.45
  -3   0  10   50.24    7.78
   0  -3  10   68.19    8.50
  -3   0  10   68.74    6.83
  -3   0  10   79.33    8.69
   0   3  10   71.89    8.59
   0  -3  10   71.79    6.61
   0   3  10   74.86    8.66
   3   0  10   72.61    8.52
  -3   0  10   72.57    7.06
  -3   0  11    3.34    2.96
   0   3  11    1.30    2.93
   0   3  11    1.39    2.37
   3   0  11   -0.98    2.73
   3   0  11    3.04    3.42
   0  -3  11    1.65    3.11
   0  -3  11    6.12    2.52
   0   3  11    2.93    2.17
  -3   0  11    3.33    2.52
   0  -3  11    1.82    2.39
   3   0  11    2.23    2.04
  -3   0  11    5.90    4.32
   0   3  11    4.75    3.71
  -3   0  11    3.21    2.47
   0  -3  11    7.23    3.12
   3   0  11   10.02    4.64
  -3   0  11    4.93    2.87
   0   3  12   10.93    4.33
   0   3  12    3.97    2.76
   0  -3  12    8.37    3.21
   0  -3  12   14.55    4.79
  -3   0  12    3.00    3.25
   3   0  12    6.17    3.40
   3   0  12    6.81    3.46
   3   0  12   10.35    3.65
   0  -3  12    9.88    3.69
  -3   0  12   11.99    4.25
   0   3  12    6.67    2.44
  -3   0  12    5.67    3.92
  -3   0  12   11.61    3.52
  -3   0  12   12.50    3.71
   3   0  12    5.85    4.60
   0  -3  12    4.39    2.80
   0   3  12    4.70    3.47
   0   3  13   18.53    4.83
   3   0  13   25.59    6.00
   0   3  13   23.61    5.81
   0  -3  13   16.34    4.06
   3   0  13   24.23    5.45
  -3   0  13   27.98    5.80
   0   3  13   20.45    4.36
  -3   0  13   22.25    6.54
   0   3  13   18.23    5.96
   0  -3  13   11.73    3.88
  -3   0  13   19.19    5.06
  -3   0  13   22.61    4.70
   3   0  13   27.34    6.41
   0   3  14   51.75    7.11
  -3   0  14   57.46    8.53
   0   3  14   56.85    8.66
   3   0  14   53.60    8.53
   0  -3  14   51.28    6.95
  -3   0  14   47.98    7.03
   0  -3  14   53.92    7.06
  -3   0  14   39.90    6.63
   0   3  14   41.60    9.07
   3   0  14   36.88    9.02
   0   3  15   17.16    4.49
   0  -3  15   16.27    4.43
   0   3  15   17.70    5.72
   0  -3  15    9.14    3.76
   3   0  15    6.64    4.70
  -3   0  15    9.10    4.04
  -3   0  15   15.08    4.43
   0   3  16    5.39    3.12
   0  -3  16    7.00    3.46
   0   3  16    2.25    4.26
  -3   0  16   15.02    5.23
   3   0  16    0.06    3.52
   0  -3  16    1.93    3.20
  -3   0  16    5.59    3.23
   0   3  17    3.64    2.66
   0  -3  17   -0.48    2.36
  -3   0  17   -1.11    2.75
   0   3  17   -1.76    3.84
  -3   0  17    6.74    3.81
   3   0  17   -2.21    4.54
   0  -3  17   -2.33    3.18
   0  -3  18   10.47    4.22
   0  -3  18   10.25    3.95
   3   0  18   10.50    5.17
  -3   0  18    0.48    2.77
   0   3  18    4.82    4.12
  -3   0  19   -3.27    2.90
   0   3  19   -4.28    4.71
   0  -3  19    0.01    3.25
   3   0  19    2.67    4.97
   0  -3  20    1.81    3.21
   0   3  20   -2.09    3.70
   3   0  20    5.69    4.18
  -3   0  20    8.26    4.27
   0  -3  21   -1.52    3.05
   0   3  21    0.60    4.97
   3   0  21   -4.33    4.60
  -3   0  21    5.99    4.13
   3   0  22    1.18    3.93
   0   3  22    0.84    4.20
   0   3  23    1.80    3.96
   3   0  23    3.90    4.64
   3   0  24    5.00    5.48
   0   3  24    1.61    4.40
   1  -3 -24   15.66    8.62
   3   1 -24    9.57    7.86
  -1   3 -24   17.54    9.19
  -3  -1 -24   16.32    7.40
   3   1 -24    7.59    4.74
  -1   3 -24    4.48    6.39
  -1   3 -23    2.84    4.89
   1  -3 -23   28.54    9.81
   3   1 -23   25.58    9.47
  -1   3 -23   16.54    7.39
   3   1 -23   15.29    7.72
  -3  -1 -23   15.96    7.72
   1  -3 -23   14.66    6.47
   3   1 -22   -5.45    5.35
  -1   3 -22    0.27    5.45
   1  -3 -22   -6.00    5.58
  -1   3 -22   -2.16    4.14
   3   1 -22   -6.24    5.75
  -3  -1 -22   -0.59    4.07
   1  -3 -22   -2.68    3.16
  -1   3 -21    3.54    4.91
   1  -3 -21    8.96    6.38
   3   1 -21   23.88    8.44
  -1   3 -21   21.17    8.25
   1  -3 -21   13.15    5.27
  -3  -1 -21   11.39    5.16
   3   1 -21   13.78    5.92
  -1   3 -20   43.20   10.31
   3   1 -20   19.51    7.57
   1  -3 -20   19.75    7.78
  -1   3 -20   25.63    8.35
   3   1 -20   27.07    6.89
   1  -3 -20   31.99    7.80
  -3  -1 -20   23.07    7.83
  -3  -1 -19    6.35    6.93
   1  -3 -19    9.99    5.13
   3   1 -19    8.50    5.70
  -1   3 -19    8.31    6.39
  -1   3 -19   10.93    5.83
   3   1 -19   19.86    7.53
  -3  -1 -19   12.44    5.63
   1  -3 -19   10.00    5.76
  -1   3 -18   32.64    9.64
   1  -3 -18   38.02    9.81
   3   1 -18   24.00    7.65
  -3  -1 -18   20.23    7.72
  -1   3 -18   28.60    8.23
   3   1 -18   29.31    7.69
  -3  -1 -18   28.83    7.64
   1  -3 -18   47.41    8.88
   1  -3 -18   34.22    6.64
   1  -3 -17   63.13   11.79
   3   1 -17   43.70    9.89
  -3  -1 -17   45.99    9.99
  -1   3 -17   39.91    8.78
  -1   3 -17   52.51    9.76
  -3  -1 -17   40.44    9.16
   1  -3 -17   57.20    9.01
   3   1 -17   43.26    8.59
  -3  -1 -17   50.12    8.30
   1  -3 -17   41.09    7.15
  -1   3 -17   45.21    8.03
  -3  -1 -16  120.86   14.91
   3   1 -16   94.70   13.08
  -1   3 -16  110.49   14.19
   1  -3 -16  121.76   14.38
  -1   3 -16  104.60   13.11
   3   1 -16  105.74   12.38
  -3  -1 -16  113.66   13.18
   1  -3 -16  112.65   11.66
   1  -3 -16  111.54   12.42
   1  -3 -16  103.44   10.73
  -3  -1 -16  110.36   11.90
  -1   3 -16  112.26   11.37
  -1   3 -15    8.51    4.48
   3   1 -15   10.06    6.01
  -3  -1 -15    7.42    6.60
   1  -3 -15   13.93    5.89
   1  -3 -15    8.45    3.94
   1  -3 -15   11.17    4.29
  -3  -1 -15    8.21    5.17
   3   1 -15   15.18    5.42
  -1   3 -15   19.57    7.22
  -3  -1 -15   13.47    4.43
   1  -3 -15    9.78    3.16
  -1   3 -15   18.30    4.68
   3   1 -14   29.94    7.95
   1  -3 -14   15.39    5.41
  -3  -1 -14   18.64    7.87
  -1   3 -14   21.38    6.37
   1  -3 -14   16.63    4.94
  -1   3 -14   18.21    5.96
   3   1 -14   16.72    5.18
   1  -3 -14   17.83    5.04
  -3  -1 -14   17.83    5.32
   3   1 -14   26.66    6.11
  -3  -1 -14   19.41    5.03
   1  -3 -14   20.79    4.70
  -1   3 -14   10.45    3.81
  -3  -1 -14   20.99    5.74
  -1   3 -13   72.66   10.88
   1  -3 -13   92.58   11.04
  -3  -1 -13   88.28   11.78
   3   1 -13   81.14   11.69
  -1   3 -13   99.26   11.82
   3   1 -13   83.67   10.16
   1  -3 -13   80.16    9.68
  -3  -1 -13  109.15   11.80
   1  -3 -13   92.41    8.95
   1  -3 -13   86.63    8.63
  -1   3 -13  103.63   11.76
  -3  -1 -13  104.52   11.30
   3   1 -13   87.93   10.42
  -3  -1 -13   86.62    9.20
  -1   3 -13   82.67    8.54
   1  -3 -12   56.40    8.28
  -1   3 -12   51.78    8.93
  -3  -1 -12   41.03    9.10
   3   1 -12   62.05    9.73
   1  -3 -12   62.86    8.87
   3   1 -12  116.49   11.46
  -3  -1 -12   77.04    9.52
  -1   3 -12   71.75    9.57
   1  -3 -12   72.50    8.71
   1  -3 -12   71.62    7.82
   1  -3 -12   68.60    7.22
   3   1 -12   71.12    9.19
  -1   3 -12   74.80    9.61
  -3  -1 -12   63.32    7.69
  -1   3 -12   74.92    7.94
  -3  -1 -12   62.10    8.81
  -3  -1 -11    7.21    5.98
  -1   3 -11   -1.58    3.12
   1  -3 -11   12.30    4.45
   3   1 -11   18.94    6.16
   1  -3 -11   17.27    5.33
   1  -3 -11    7.70    3.51
  -1   3 -11   24.88    6.20
   3   1 -11    7.82    4.43
  -3  -1 -11   12.57    5.11
   1  -3 -11   13.82    3.97
   3   1 -11   19.42    4.91
   1  -3 -11   19.83    4.11
  -1   3 -11   14.77    4.51
  -1   3 -11   15.26    3.75
  -3  -1 -11    6.79    4.72
   3   1 -10    1.94    4.23
  -1   3 -10   -3.55    4.00
  -3  -1 -10   -0.18    3.89
   1  -3 -10    0.48    3.71
   1  -3 -10   -3.05    3.41
   1  -3 -10   -0.23    2.32
   1  -3 -10   -1.81    2.68
   3   1 -10    5.38    4.52
  -1   3 -10    1.22    3.63
  -3  -1 -10    0.04    3.46
  -1   3 -10   -5.92    3.85
   3   1 -10    2.65    2.98
   1  -3 -10   -0.74    1.97
  -3  -1 -10    4.06    2.97
  -1   3 -10    0.50    1.92
   1  -3  -9  145.51   11.82
   1  -3  -9  140.74   10.95
   3   1  -9  147.97    9.24
  -3  -1  -9  161.14   12.97
   3   1  -9  154.99   12.94
  -3  -1  -9  159.44   11.71
   1  -3  -9  113.91    9.00
   3   1  -9  163.87   11.84
  -1   3  -9  171.66   12.60
   1  -3  -9  160.69   11.19
   1  -3  -9  143.79    8.99
  -3  -1  -9  156.78   11.97
  -1   3  -9  118.88   11.73
   3   1  -9  132.45   11.25
  -1   3  -9  137.27    9.59
   1  -3  -8   83.06    8.15
   3   1  -8  101.68   10.18
   1  -3  -8   96.83    9.09
   3   1  -8   83.40    6.42
  -1   3  -8   89.02    9.11
  -3  -1  -8   57.87    8.12
   3   1  -8  100.86    9.08
  -1   3  -8   86.51    8.90
   1  -3  -8   92.29    6.41
   1  -3  -8   86.35    7.65
   3   1  -8   86.13    8.41
   1  -3  -8   92.20    6.62
  -1   3  -8   91.44    9.14
  -1   3  -8   87.80    7.18
  -3  -1  -8   92.30    8.87
   3   1  -7   85.60    6.03
   1  -3  -7   86.08    7.62
  -1   3  -7   92.54    9.48
   3   1  -7  103.06   10.02
   1  -3  -7   98.59    5.98
  -3  -1  -7   88.55    8.47
  -1   3  -7   57.79    6.83
   3   1  -7   75.51    8.46
   1  -3  -7   92.11    7.78
   3   1  -7   94.92    8.57
   1  -3  -7   96.38    6.24
   1  -3  -7   86.28    8.36
  -3  -1  -7   94.30    8.71
  -1   3  -7   88.54    6.78
   3   1  -6    9.04    2.39
   3   1  -6   18.67    5.41
  -1   3  -6    9.03    4.39
   1  -3  -6    3.31    2.89
   1  -3  -6    9.13    4.18
  -3  -1  -6    0.53    3.36
   1  -3  -6    5.67    1.97
   3   1  -6    2.70    3.36
   1  -3  -6    5.46    2.55
   3   1  -6    7.53    2.43
   1  -3  -6    3.53    1.82
  -3  -1  -6   11.00    3.66
  -1   3  -6    3.82    1.98
  -1   3  -5   41.35    6.01
   1  -3  -5   31.09    5.39
   3   1  -5   34.09    3.46
   1  -3  -5   39.99    4.29
   1  -3  -5   36.94    4.81
  -3  -1  -5   36.97    5.35
   1  -3  -5   40.88    2.92
   3   1  -5   35.98    5.57
   3   1  -5   41.30    5.49
   1  -3  -5   39.78    3.45
  -3  -1  -5   46.62    5.76
  -1   3  -5   35.61    3.98
  -3  -1  -4   91.12    3.93
  -1   3  -4   93.32    7.18
   1  -3  -4   97.62    5.67
  -3  -1  -4   65.76    7.27
   1  -3  -4   97.72    6.50
   3   1  -4   49.12    7.83
   3   1  -4   84.27    7.10
   1  -3  -4   93.30    4.61
   3   1  -4   98.97    4.90
   1  -3  -4   99.40    7.88
  -1   3  -4   79.24    5.92
  -3  -1  -4   94.98    7.37
   1  -3  -3    5.48    1.85
  -1   3  -3    6.32    3.06
   1  -3  -3    2.99    2.31
  -1   3  -3    2.51    3.01
  -1   3  -3    2.01    2.51
   1  -3  -3    3.36    1.37
   3   1  -3    2.99    2.66
  -1   3  -3    7.13    2.49
  -3  -1  -3    6.48    3.04
   3   1  -3    7.08    1.90
  -1   3  -2    9.74    2.82
  -1   3  -2   14.19    3.26
   1  -3  -2   12.95    2.69
  -3  -1  -2   12.67    2.88
  -1   3  -2   12.33    3.09
   3   1  -2   12.86    3.08
   3   1  -2    8.61    1.84
   3   1  -2   13.00    2.06
  -1   3  -2   10.63    2.58
  -3  -1  -2    6.69    2.54
  -1   3  -1  209.99    6.75
   1  -3  -1  222.42    8.85
  -1   3  -1  176.85    8.16
  -3  -1  -1  199.21    6.82
  -3  -1  -1  206.18    8.80
   3   1  -1  198.17    9.00
  -1   3  -1  219.13    9.44
  -1   3  -1  213.25    8.17
   3   1  -1  215.79    7.45
  -3  -1  -1  206.72    8.80
   1  -3   0  296.49   10.79
  -1   3   0  242.95    8.74
   1  -3   0  305.18    8.73
   3   1   0  297.71    9.54
  -1   3   0  308.15   10.98
   3   1   0  311.74   10.92
  -3  -1   0  289.15    9.70
  -1   3   0  307.97   10.55
   1  -3   0  308.23   10.76
   3   1   0  323.21   10.06
   1  -3   1  227.18    9.34
   1  -3   1  216.81    7.05
  -1   3   1  207.12    9.00
   1  -3   1  232.84    8.22
   3   1   1  198.74    6.73
  -1   3   1  206.76    9.17
   3   1   1  211.07    8.56
  -3  -1   1  213.24    7.43
   1  -3   1  219.76    8.67
  -1   3   1  218.44    9.31
   3   1   1  258.12    9.66
   1  -3   2    6.06    2.40
  -3  -1   2    9.31    2.73
   1  -3   2    3.91    2.33
  -1   3   2    7.25    3.01
   1  -3   2    6.30    2.35
  -1   3   2    7.52    1.70
  -3  -1   2    8.35    1.85
  -1   3   2   10.93    3.35
   1  -3   2    8.33    2.63
  -1   3   3    4.10    1.72
  -3  -1   3    0.16    2.71
   1  -3   3    3.35    2.02
   1  -3   3    6.44    2.83
   3   1   3    1.30    2.32
  -1   3   3    7.30    3.01
  -1   3   3    3.43    1.57
  -3  -1   3    7.30    1.75
   1  -3   3    4.38    2.71
  -1   3   3    3.34    2.02
  -3  -1   3    4.89    1.67
  -3  -1   4   88.68    7.19
   1  -3   4  100.93    6.98
  -1   3   4   77.10    5.07
   1  -3   4   87.12    6.74
   3   1   4   64.24    6.36
  -1   3   4   78.61    6.23
  -3  -1   4   91.50    7.98
  -1   3   4   78.24    4.37
   1  -3   4   83.86    5.79
  -1   3   4   82.16    6.71
  -3  -1   4   81.26    4.41
   3   1   5   53.62    6.03
  -1   3   5   43.71    4.53
  -3  -1   5   44.98    5.67
   1  -3   5   40.38    5.34
  -1   3   5   21.14    2.84
  -1   3   5   42.48    5.75
   3   1   5   41.22    5.44
  -3  -1   5   45.13    6.33
  -1   3   5   43.35    3.62
   3   1   5   37.54    5.98
  -1   3   5   40.92    5.21
  -3  -1   5   48.89    3.88
   1  -3   5   46.47    4.93
  -1   3   6    7.67    2.69
  -3  -1   6   -0.17    2.38
   1  -3   6    8.51    3.45
   3   1   6    0.36    3.14
   1  -3   6    7.43    3.04
   3   1   6    3.21    2.40
  -3  -1   6    2.39    2.57
  -1   3   6    9.04    1.97
  -1   3   6    7.95    4.22
  -1   3   6    7.25    2.23
  -3  -1   6    4.29    3.92
  -1   3   6   10.15    3.95
  -3  -1   6    6.15    1.96
   3   1   6   13.04    4.78
   1  -3   6    7.76    3.10
  -3  -1   6    4.83    1.62
   3   1   7   90.86    8.82
  -1   3   7   99.93    7.93
   1  -3   7   94.26    8.74
  -3  -1   7   88.59    8.59
   1  -3   7   88.84    8.19
  -1   3   7   96.07    5.91
   3   1   7   84.77    7.79
  -3  -1   7   99.02    8.29
  -3  -1   7   98.87    5.91
  -3  -1   7  126.49   10.37
  -1   3   7  101.72    8.84
  -1   3   7   86.21    6.02
   3   1   7   85.34    8.51
  -3  -1   7   92.92    6.28
   1  -3   7   97.00    7.55
  -1   3   7   86.55    8.21
  -3  -1   8   78.23    8.16
  -1   3   8   80.62    7.71
   1  -3   8   94.60    9.26
   3   1   8   92.63    9.02
  -1   3   8   87.22    6.37
   3   1   8   85.78    7.77
   1  -3   8   77.91    8.12
  -3  -1   8   54.25    8.31
  -3  -1   8   87.81    6.11
  -3  -1   8   84.84    8.82
  -1   3   8   90.57    8.81
  -1   3   8   86.57    6.60
   3   1   8   95.77    9.21
  -3  -1   8   89.46    6.48
  -1   3   8   86.38    8.65
   1  -3   8   90.69    7.49
  -3  -1   9  156.55   12.40
   3   1   9  140.42   11.47
  -1   3   9  147.26   10.99
   3   1   9  155.38   12.10
   1  -3   9  142.88   11.83
   3   1   9  150.99   10.85
  -3  -1   9  152.98   11.51
  -1   3   9  149.10    8.90
   1  -3   9  154.98   11.80
  -3  -1   9  122.92   11.31
  -1   3   9  140.26   11.29
  -1   3   9  138.77    9.05
  -3  -1   9  138.21    8.62
   1  -3   9  136.53    9.40
  -1   3   9  148.85   11.70
   3   1   9  141.61   11.93
  -3  -1   9  141.70    8.39
  -1   3  10    0.91    2.61
   3   1  10    1.07    2.82
  -3  -1  10    1.73    2.86
   3   1  10    4.42    2.77
  -1   3  10    5.02    3.36
   1  -3  10    0.32    2.48
   1  -3  10    1.95    2.62
  -3  -1  10   -0.01    2.53
  -1   3  10    1.42    1.72
   3   1  10    1.20    2.04
  -3  -1  10    3.29    3.68
   1  -3  10   -0.24    2.50
  -1   3  10    4.99    3.27
  -3  -1  10    2.78    1.94
  -3  -1  10    0.71    2.22
   3   1  10    2.68    3.73
  -3  -1  11   16.61    4.88
  -1   3  11   16.29    4.38
  -1   3  11   14.28    4.35
   3   1  11   20.08    4.67
   3   1  11   21.46    5.27
   1  -3  11   24.06    5.61
  -1   3  11   19.31    3.78
   1  -3  11   25.33    5.27
   3   1  11   23.26    4.84
  -3  -1  11   19.55    4.38
  -3  -1  11   16.59    5.55
  -3  -1  11   14.70    3.38
  -1   3  11   13.67    4.93
   1  -3  11   17.89    4.30
   3   1  11   17.61    5.32
  -3  -1  11   13.40    3.26
   1  -3  12   63.24    9.29
   3   1  12   62.98    9.29
  -1   3  12   65.96    8.71
  -3  -1  12   61.22    8.49
   3   1  12   68.92    9.20
   1  -3  12   61.86    7.57
  -1   3  12   47.86    6.91
  -3  -1  12   66.34    8.56
   1  -3  12   67.73    8.94
   3   1  12   55.85    8.51
  -3  -1  12   70.41    9.66
  -1   3  12   68.87    9.17
   3   1  12   63.92    9.24
  -3  -1  12   64.35    7.11
   1  -3  12   48.26    7.31
  -1   3  12   71.97    9.47
  -3  -1  12   65.51    6.73
   3   1  13  102.13   11.16
   1  -3  13   97.56    9.65
  -1   3  13   93.47   10.86
   3   1  13   93.81    9.86
  -1   3  13  100.13    9.22
  -3  -1  13   84.44    9.91
  -3  -1  13   77.56   10.48
   3   1  13   99.17   11.54
   1  -3  13   76.13    8.91
  -3  -1  13   96.11    8.41
  -1   3  13   80.84    9.96
  -1   3  13   61.93   10.34
  -3  -1  13   86.31    8.51
   3   1  14   23.67    5.39
  -3  -1  14   19.41    5.49
  -1   3  14   14.13    4.06
  -1   3  14   22.36    6.17
   1  -3  14   25.46    5.54
  -1   3  14   26.08    6.41
  -3  -1  14   18.63    4.60
   3   1  14   21.31    6.47
   1  -3  14   13.79    4.81
  -3  -1  14   19.85    4.53
  -1   3  15    5.97    3.15
   1  -3  15    7.46    3.74
  -3  -1  15   12.85    4.04
  -3  -1  15   16.58    4.45
   1  -3  15   10.72    3.88
   3   1  15   10.55    6.42
  -1   3  15    5.93    5.19
  -1   3  16  108.56   11.06
   1  -3  16   97.34   10.69
  -3  -1  16  118.28   10.66
   3   1  16  100.77   13.12
  -3  -1  16  106.68   10.60
  -1   3  16  117.01   13.15
   1  -3  16   91.12   10.96
  -1   3  17   32.74    7.09
   1  -3  17   53.15    8.26
  -3  -1  17   48.10    7.32
   3   1  17   41.92    9.42
   1  -3  17   50.77    8.16
  -3  -1  17   58.69    8.28
  -1   3  17   56.68    9.83
  -1   3  18   19.92    6.29
   1  -3  18   27.92    6.21
  -3  -1  18   36.45    6.86
   3   1  18   17.43    5.25
  -3  -1  18   25.33    6.07
   3   1  19    4.09    4.84
  -3  -1  19   10.48    3.94
   1  -3  19   14.04    4.81
  -1   3  19   13.11    5.72
  -3  -1  20   22.32    5.92
   1  -3  20   30.32    7.00
  -1   3  20   27.37    6.97
   3   1  20   29.02    9.04
  -1   3  21   11.04    6.36
  -3  -1  21   11.29    4.52
   3   1  21   18.46    6.78
   1  -3  21   16.53    5.97
  -1   3  22    4.23    4.37
   1  -3  22    3.18    4.52
   3   1  22    1.95    4.24
   3   1  23   16.96    7.67
  -1   3  23    2.75    4.08
  -1   3  24    9.88    6.22
   3   1  24   15.76    6.49
   3   2 -24   -4.00    5.94
  -2   3 -24  -16.51    8.64
   2  -3 -24    0.35    4.77
   3   2 -24   -0.46    5.40
  -3  -2 -24    1.37    3.78
  -2   3 -24    1.60    5.18
  -2   3 -23   13.36    8.80
   2  -3 -23   -3.40    5.28
   3   2 -23   -6.19    6.41
   2  -3 -23    4.17    4.36
  -3  -2 -23   -7.95    5.72
  -2   3 -23    7.50    6.60
   3   2 -23   -5.48    5.82
   2  -3 -22    9.15    7.61
   3   2 -22    3.86    5.38
  -2   3 -22  -13.25    7.62
   3   2 -22    0.46    4.50
  -2   3 -22    0.53    5.40
  -3  -2 -22   -3.25    5.50
   2  -3 -22   -0.70    4.18
   2  -3 -21   11.42    6.65
   3   2 -21    3.45    5.76
  -2   3 -21   10.88    6.48
  -3  -2 -21   -4.78    4.31
  -2   3 -21    1.35    4.48
   2  -3 -21   -1.77    3.70
   3   2 -21    6.11    4.19
  -2   3 -20    8.20    6.47
   3   2 -20    4.37    5.47
   2  -3 -20   -0.67    4.73
  -3  -2 -20    3.38    3.86
   3   2 -20    0.72    4.29
   2  -3 -20   10.73    5.84
  -2   3 -20   -0.24    4.00
   3   2 -19   11.43    6.67
   2  -3 -19    0.69    4.51
  -2   3 -19   10.95    6.05
  -2   3 -19    3.46    6.01
   2  -3 -19    8.17    4.02
  -3  -2 -19    4.99    4.48
   3   2 -19    3.35    3.81
   2  -3 -18    6.33    5.46
  -2   3 -18    3.57    4.88
   3   2 -18    7.98    5.02
  -3  -2 -18    2.71    3.69
  -3  -2 -18    7.30    4.08
   2  -3 -18    8.18    4.86
  -2   3 -18    2.03    4.39
   3   2 -18   -0.79    3.78
   3   2 -17   -8.25    6.26
   2  -3 -17    8.51    6.09
  -2   3 -17   -1.16    4.24
  -3  -2 -17    5.25    4.59
  -3  -2 -17   -0.75    2.66
  -2   3 -17    1.29    4.92
   3   2 -17   -1.50    4.11
   2  -3 -17   -4.64    3.96
  -3  -2 -17   -4.28    3.45
   2  -3 -17   -2.56    2.91
  -2   3 -16    7.86    4.77
   2  -3 -16    2.27    4.04
   3   2 -16   -1.20    4.63
   3   2 -16    5.60    3.48
  -2   3 -16    7.06    4.67
   2  -3 -16    3.92    3.60
  -3  -2 -16    6.16    3.03
  -3  -2 -16    4.78    4.29
   2  -3 -16    4.57    3.23
  -3  -2 -16    2.79    2.15
  -2   3 -16    4.26    3.23
   2  -3 -15   16.29    5.27
  -3  -2 -15   -5.51    4.45
  -2   3 -15   27.56    8.04
   3   2 -15   22.16    6.82
   3   2 -15   25.00    7.07
  -2   3 -15   24.90    7.42
   2  -3 -15   19.02    4.73
   2  -3 -15   18.99    5.52
  -3  -2 -15   19.12    6.71
   2  -3 -15   21.24    5.03
  -3  -2 -15   21.46    5.20
  -2   3 -15   15.58    5.05
   3   2 -14   -3.26    4.77
   2  -3 -14    2.81    4.27
  -2   3 -14   -0.11    3.70
  -3  -2 -14    2.81    4.82
   2  -3 -14    8.64    4.15
  -2   3 -14    6.49    4.40
   2  -3 -14    7.77    3.73
   3   2 -14    8.33    4.40
  -3  -2 -14    0.81    3.43
   2  -3 -14    4.27    3.07
  -3  -2 -14    1.40    2.85
  -2   3 -14    4.61    2.67
  -3  -2 -13    7.45    5.69
   2  -3 -13   13.49    5.12
  -2   3 -13   19.39    6.19
   2  -3 -13   21.20    6.55
   3   2 -13   18.19    6.01
  -3  -2 -13   11.20    4.13
   2  -3 -13   18.34    4.35
   3   2 -13   12.66    4.52
  -2   3 -13   22.72    6.23
   2  -3 -13   25.65    6.14
   2  -3 -13   16.13    4.31
  -3  -2 -13   16.13    4.40
   3   2 -13   12.03    4.41
  -2   3 -13   19.81    5.32
  -3  -2 -13    9.11    4.09
  -2   3 -13   13.91    3.93
   2  -3 -12   25.16    6.10
   3   2 -12   28.23    6.59
  -3  -2 -12    6.47    6.28
   2  -3 -12   28.87    6.97
  -2   3 -12   26.28    6.49
   2  -3 -12   20.40    5.21
  -3  -2 -12   27.38    6.08
   2  -3 -12   27.09    4.97
  -2   3 -12   26.21    6.06
   3   2 -12   23.92    6.00
  -3  -2 -12   30.51    5.24
  -2   3 -12   23.68    6.20
   3   2 -12   28.57    6.22
   2  -3 -12   23.95    4.65
  -2   3 -12   16.42    5.23
  -3  -2 -12   19.32    5.86
   2  -3 -11    9.08    4.09
  -2   3 -11    0.08    3.06
   2  -3 -11   12.56    5.02
   3   2 -11   -1.76    4.02
   3   2 -11    6.00    4.01
   2  -3 -11    8.63    3.72
  -3  -2 -11    5.90    3.82
  -2   3 -11    8.31    5.58
   2  -3 -11   14.68    4.17
  -3  -2 -11   10.35    3.82
   3   2 -11    8.38    4.08
   2  -3 -11    9.69    3.16
  -2   3 -11   11.21    4.24
  -2   3 -11    9.19    3.37
  -3  -2 -11    4.69    3.19
  -2   3 -10   -3.43    4.44
   2  -3 -10   72.07    8.51
   2  -3 -10   73.74    8.26
  -2   3 -10   72.65    8.86
   3   2 -10   66.33    8.55
   2  -3 -10   74.44    6.68
  -3  -2 -10   43.77    7.42
   2  -3 -10   65.09    7.68
   2  -3 -10   70.10    7.16
  -3  -2 -10   66.97    8.49
  -2   3 -10   75.42    9.01
   3   2 -10   71.92    8.60
  -2   3 -10   63.63    7.50
   2  -3  -9   66.83    7.76
  -2   3  -9   -7.22    4.25
   2  -3  -9   49.98    7.06
   2  -3  -9   36.82    5.65
   2  -3  -9   52.56    6.61
  -3  -2  -9   67.42    7.79
   3   2  -9   59.88    7.68
  -2   3  -9   65.87    8.92
   2  -3  -9   60.58    6.27
   3   2  -9   56.94    7.86
  -2   3  -9   55.80    6.73
  -3  -2  -9   58.07    7.75
   2  -3  -8    3.20    3.19
   3   2  -8   -5.73    3.83
   2  -3  -8    3.33    2.77
   2  -3  -8    2.98    2.15
   2  -3  -8   -1.36    2.94
   3   2  -8    1.80    3.58
  -3  -2  -8    2.09    3.35
  -2   3  -8    9.11    5.05
   2  -3  -8    1.33    2.09
   3   2  -8    5.83    3.48
  -2   3  -8   -0.99    2.55
  -3  -2  -8    0.28    2.78
   2  -3  -7   19.57    4.83
   3   2  -7   14.11    2.30
  -2   3  -7   25.00    5.83
   2  -3  -7   22.54    4.19
   2  -3  -7   20.59    4.51
   2  -3  -7   18.23    2.98
  -3  -2  -7   17.96    4.26
   3   2  -7   21.15    4.87
   2  -3  -7   19.88    3.29
   3   2  -7   15.79    4.39
  -2   3  -7   22.16    4.16
  -3  -2  -7   19.81    4.15
  -2   3  -6   96.22    8.79
   2  -3  -6   83.51    7.74
   3   2  -6   88.54    4.61
   2  -3  -6   73.62    6.67
   2  -3  -6   78.96    7.27
  -3  -2  -6   71.74    7.10
   3   2  -6   77.23    7.87
   2  -3  -6   85.27    5.12
   2  -3  -6   74.38    5.64
  -3  -2  -6   82.04    7.95
   3   2  -6   76.60    7.92
  -2   3  -6   81.21    6.87
   2  -3  -5  129.46    7.79
  -2   3  -5  123.95    9.33
  -2   3  -5  120.90    9.08
   2  -3  -5  136.07    5.75
   2  -3  -5  134.86    8.92
  -3  -2  -5  141.09    8.89
   3   2  -5  116.94    9.73
   2  -3  -5  129.23    6.95
   3   2  -5  138.00    9.86
   2  -3  -5  136.60    9.66
  -3  -2  -5  125.78    9.26
   3   2  -5  136.27    5.10
  -2   3  -5  119.71    8.09
  -2   3  -4   74.43    6.97
  -2   3  -4   72.18    6.52
   2  -3  -4   64.00    4.85
   2  -3  -4   45.58    3.54
   2  -3  -4   67.89    6.18
   3   2  -4   57.33    6.32
   2  -3  -4   63.24    4.67
  -2   3  -4   53.99    5.32
  -3  -2  -4   54.30    6.37
   2  -3  -4   61.74    6.37
  -2   3  -3  927.27   23.68
  -2   3  -3  970.45   25.26
   2  -3  -3  927.96   20.17
  -2   3  -3  840.24   25.23
   2  -3  -3  982.75   25.13
  -2   3  -3  987.56   25.70
   3   2  -3  955.87   25.87
   2  -3  -3 1000.20   21.64
  -3  -2  -3  966.67   21.56
   2  -3  -3  969.44   25.63
  -2   3  -3  982.79   24.23
  -3  -2  -3  955.97   25.55
   2  -3  -2   32.24    2.56
  -2   3  -2   31.10    3.67
   2  -3  -2   28.56    3.76
  -2   3  -2    8.94    4.72
  -2   3  -2   32.40    4.23
   3   2  -2   34.31    4.41
  -3  -2  -2   35.38    3.92
  -3  -2  -2   35.79    4.31
   3   2  -2   33.41    2.42
  -2   3  -2   29.36    3.78
   2  -3  -1  291.90   11.48
  -2   3  -1  324.97   11.35
   2  -3  -1  303.46    9.16
  -3  -2  -1  323.74   10.86
  -2   3  -1  300.07   11.67
   3   2  -1  315.34   12.01
  -2   3  -1  312.10   11.57
  -3  -2  -1  296.67   11.12
   3   2  -1  301.89    9.12
  -2   3   0   20.56    3.23
   2  -3   0   24.92    3.63
   2  -3   0   15.10    2.89
   3   2   0   25.23    3.46
  -2   3   0   21.26    3.36
  -3  -2   0   24.14    3.95
  -3  -2   0   30.30    3.34
  -2   3   0   27.02    3.80
   3   2   0   24.38    3.41
   2  -3   1  317.88    9.46
   2  -3   1  304.57   11.92
   2  -3   1  323.17   10.84
   3   2   1  315.68   10.73
  -3  -2   1  289.36   11.72
  -2   3   1  323.65   12.06
   2  -3   1  307.57   12.11
  -3  -2   1  320.95    9.32
   2  -3   1  300.49   11.63
  -2   3   1  339.59   12.25
   3   2   1  319.55   11.57
   2  -3   2   32.91    3.69
  -3  -2   2   35.26    4.49
  -2   3   2   29.58    2.49
   2  -3   2   34.52    4.55
  -2   3   2   28.37    4.85
   2  -3   2   27.93    3.65
   3   2   2   27.96    3.45
  -2   3   2   33.94    3.52
   2  -3   2   36.85    5.36
  -2   3   2   34.94    4.38
   2  -3   2   26.63    4.50
   3   2   2   37.97    5.10
  -3  -2   2   42.56    2.88
   2  -3   3  995.20   23.99
  -2   3   3  971.39   20.39
  -3  -2   3  953.65   26.20
   2  -3   3  981.24   25.43
   2  -3   3  970.00   24.91
  -2   3   3  936.72   24.85
   2  -3   3  975.34   25.87
  -2   3   3  944.91   21.44
  -2   3   3  993.98   25.88
   2  -3   3  944.44   24.45
  -3  -2   4   69.64    6.76
  -2   3   4   66.49    4.89
   2  -3   4   63.34    5.91
   3   2   4   52.42    5.45
   2  -3   4   68.48    6.39
  -2   3   4   56.71    6.17
   2  -3   4   98.39    8.53
  -2   3   4   65.18    4.88
   2  -3   4   67.76    6.24
  -2   3   4   61.38    6.24
   3   2   5  134.41    9.20
  -2   3   5  125.90    7.53
  -3  -2   5  129.19    9.64
   2  -3   5  122.56    8.88
  -2   3   5  114.05    8.62
   3   2   5  120.61    8.29
   2  -3   5  125.86    8.81
  -3  -2   5  140.09   10.71
   2  -3   5  147.26   10.58
  -2   3   5  124.85    6.95
  -3  -2   5  138.33    5.21
  -2   3   5  125.46    9.23
   2  -3   5  126.14    8.49
  -2   3   6   84.61    6.61
   3   2   6   78.05    7.47
  -3  -2   6   81.69    8.03
   2  -3   6   87.90    7.71
   2  -3   6   79.42    7.67
   3   2   6   74.87    6.79
  -3  -2   6   80.81    7.59
  -2   3   6   91.85    7.80
  -3  -2   6  144.06   10.99
   2  -3   6  107.36    9.59
  -2   3   6   86.38    6.30
  -3  -2   6   81.67    4.48
  -2   3   6   72.31    7.48
   2  -3   6   80.63    7.34
  -3  -2   6   86.07    3.85
   3   2   6   76.18    9.30
  -3  -2   7   18.99    4.59
   3   2   7   21.58    4.40
   2  -3   7   21.26    4.75
   3   2   7   20.26    4.80
  -2   3   7   25.11    4.42
  -2   3   7   11.92    2.88
   3   2   7   19.28    3.85
   2  -3   7   14.56    3.70
  -3  -2   7   19.44    4.17
  -2   3   7   21.51    3.92
  -3  -2   7   13.55    4.65
  -3  -2   7   23.34    2.47
  -3  -2   7   18.57    2.64
   2  -3   7   29.14    5.07
   3   2   7   17.12    5.71
  -2   3   7   17.84    3.81
   3   2   8    2.21    3.04
   3   2   8    5.86    3.65
  -2   3   8    5.22    2.88
   2  -3   8    1.91    2.76
  -3  -2   8    0.09    3.17
  -2   3   8    3.01    2.12
  -3  -2   8    5.01    3.23
   3   2   8    4.66    2.81
   2  -3   8    6.86    3.27
  -2   3   8    1.88    2.44
  -3  -2   8   -1.31    4.31
   3   2   8    0.47    3.71
  -2   3   8   -0.51    3.22
  -3  -2   8    4.58    1.73
  -3  -2   8    4.29    1.75
  -2   3   8    6.89    3.32
   2  -3   8    0.93    3.27
   3   2   9   58.26    7.86
   3   2   9   60.89    7.80
  -2   3   9   55.86    6.93
  -3  -2   9   51.60    7.29
   2  -3   9   67.09    8.28
   3   2   9   60.23    6.33
  -2   3   9   58.43    5.76
  -3  -2   9   59.39    7.36
   2  -3   9   62.97    7.80
  -2   3   9   53.62    6.40
  -3  -2   9   55.75    8.27
  -2   3   9   61.16    7.91
   3   2   9   61.15    8.55
   2  -3   9   62.33    7.11
  -2   3   9   69.01    8.04
  -3  -2   9   59.71    4.73
  -3  -2   9   58.61    5.20
   2  -3  10   79.65    9.82
   3   2  10   66.61    8.70
  -3  -2  10   68.47    8.85
  -2   3  10   73.07    8.38
   3   2  10   73.13    8.80
   3   2  10   70.87    7.54
  -3  -2  10   48.29    7.59
   2  -3  10   60.30    7.56
  -2   3  10   76.00    6.90
  -2   3  10   69.54    6.97
  -3  -2  10   65.63    8.89
  -3  -2  10   67.75    6.02
  -2   3  10   51.47    8.96
   3   2  10   76.21    9.34
  -3  -2  10   64.31    5.49
  -2   3  10   81.23    8.94
   2  -3  10   76.11    8.16
   3   2  11    6.11    3.32
  -2   3  11   11.53    4.26
   2  -3  11    5.28    2.69
  -3  -2  11    9.21    4.37
   3   2  11   14.48    4.52
   2  -3  11    4.54    3.05
  -2   3  11    6.97    2.50
   3   2  11    7.06    3.20
  -3  -2  11   10.78    4.37
  -2   3  11    5.63    2.70
  -3  -2  11    8.81    4.92
  -3  -2  11   10.71    3.15
  -2   3  11    5.77    3.44
   2  -3  11    9.72    3.75
  -2   3  11    2.60    2.41
  -3  -2  11   11.37    3.23
   3   2  11   17.72    5.91
  -2   3  12   25.09    5.75
   3   2  12   34.43    6.77
   3   2  12   28.02    5.77
  -3  -2  12   32.08    5.95
   2  -3  12   25.58    5.38
   3   2  12   24.89    4.91
  -2   3  12   28.60    5.28
  -2   3  12   26.31    4.92
  -3  -2  12   19.87    5.65
  -2   3  12   23.79    6.17
  -3  -2  12   31.74    4.56
  -2   3  12   25.22    5.56
   2  -3  12   23.77    5.60
   3   2  12   28.22    6.38
  -3  -2  12   27.83    4.46
   3   2  13    7.53    3.06
  -2   3  13   18.02    4.31
  -3  -2  13   14.40    4.23
  -2   3  13   13.61    4.26
   2  -3  13   14.64    4.82
   3   2  13   16.55    4.93
   3   2  13   21.27    6.84
  -3  -2  13   13.86    3.77
   2  -3  13   18.23    5.09
  -2   3  13   17.19    5.41
  -2   3  13   24.81    5.81
  -3  -2  13    6.89    3.11
  -2   3  14    8.38    3.38
   3   2  14    9.35    3.78
   2  -3  14    9.50    4.18
   2  -3  14   13.67    5.34
  -2   3  14    5.44    3.77
  -3  -2  14    5.18    2.27
   3   2  14    5.95    3.64
  -3  -2  14    2.11    2.10
  -2   3  14    3.62    3.39
   3   2  15   18.97    4.94
  -2   3  15   17.34    4.36
   2  -3  15   22.11    5.50
  -3  -2  15   13.33    4.76
  -3  -2  15   14.34    4.07
  -2   3  15   21.57    5.99
   3   2  15   18.97    6.13
   2  -3  15   18.13    5.57
  -2   3  16    5.66    3.26
   2  -3  16    4.60    3.17
   3   2  16    3.55    4.85
  -2   3  16    8.52    4.30
  -3  -2  16    5.43    2.73
   2  -3  16    9.18    4.01
  -3  -2  16    2.89    2.62
  -2   3  17   -2.01    3.11
  -3  -2  17    2.28    3.09
  -3  -2  17    1.09    1.91
   2  -3  17    6.05    3.96
  -2   3  17   -4.04    5.00
   3   2  17    0.11    3.95
  -3  -2  18    4.65    2.76
   2  -3  18   -2.92    3.54
   3   2  18    2.82    4.48
  -3  -2  18    2.17    3.12
  -2   3  18    7.20    5.28
   2  -3  19    6.94    4.34
  -2   3  19    7.88    5.72
   3   2  19   10.72    5.89
  -3  -2  19   10.63    3.91
  -2   3  20   -0.67    4.42
   2  -3  20    2.25    4.25
   3   2  20   -2.40    5.49
  -3  -2  20   -1.71    2.99
   3   2  21    4.73    5.35
   2  -3  21    2.84    4.52
  -2   3  21    6.14    4.71
   3   2  22    4.56    4.66
  -2   3  22   -5.80    4.98
   2  -3  22    1.27    3.72
  -2   3  23    7.35    4.95
   3   2  23    2.36    4.33
   3   2  24    2.90    5.41
  -3   3 -23   23.09   10.12
   3  -3 -23   18.66    6.48
   3   3 -23   18.70    7.78
  -3   3 -23    3.57    3.84
   3  -3 -23   17.36    6.55
   3   3 -23   24.68    7.77
  -3  -3 -23   17.47    7.01
  -3   3 -23   18.11    8.46
   3  -3 -22    1.29    5.01
   3   3 -22    3.32    5.87
  -3   3 -22   -1.26    3.92
  -3   3 -22    8.38    6.00
  -3   3 -22   -0.74    5.88
   3   3 -22   -3.36    5.41
  -3  -3 -22   -1.48    4.66
   3  -3 -22    2.34    3.64
  -3   3 -21   11.77    7.85
   3  -3 -21   12.91    6.56
   3   3 -21   14.40    6.78
  -3  -3 -21    9.94    5.13
   3   3 -21    5.19    4.42
   3  -3 -21    5.63    4.08
  -3   3 -21    6.26    6.21
   3  -3 -20   45.52   10.52
  -3   3 -20   22.74    8.44
   3   3 -20   26.14    8.10
  -3   3 -20   32.86   10.93
   3  -3 -20   55.50    9.48
  -3  -3 -20   44.34    9.83
   3   3 -20   40.05    9.75
   3   3 -19    1.98    4.96
  -3   3 -19    8.97    6.97
   3  -3 -19   -2.79    5.16
   3   3 -19   -2.51    4.59
   3  -3 -19    8.32    4.49
  -3  -3 -19    0.71    3.53
  -3   3 -19   -1.26    3.96
   3   3 -18   30.04    8.95
  -3   3 -18   25.54    8.15
   3  -3 -18   29.73    8.75
  -3  -3 -18   32.01    6.36
  -3  -3 -18   25.22    6.50
  -3   3 -18   18.78    7.70
   3   3 -18   32.80    8.39
  -3  -3 -18   31.60    6.24
   3  -3 -18   25.16    7.03
   3  -3 -17   19.52    6.93
  -3   3 -17   19.22    6.93
   3   3 -17   16.47    7.36
   3  -3 -17   11.99    4.54
  -3  -3 -17   21.75    5.36
  -3   3 -17   17.87    7.16
  -3  -3 -17   14.05    5.17
   3   3 -17   19.16    6.33
   3  -3 -17   16.60    5.27
  -3  -3 -17   12.53    3.91
  -3   3 -16  167.97   18.34
   3  -3 -16  148.11   15.86
   3   3 -16  173.69   18.29
   3  -3 -16  172.00   13.71
  -3   3 -16  183.34   18.03
  -3  -3 -16  168.37   13.13
  -3  -3 -16  158.31   15.49
   3   3 -16  175.33   16.79
   3  -3 -16  164.26   14.18
  -3  -3 -16  174.00   13.71
   3   3 -15    1.71    5.00
  -3   3 -15   -0.78    4.06
   3  -3 -15    3.94    4.54
   3  -3 -15    2.21    4.12
  -3  -3 -15    1.33    2.66
  -3  -3 -15   -1.56    3.27
  -3   3 -15    4.58    5.16
   3   3 -15    3.71    3.55
   3  -3 -15    0.08    3.11
  -3  -3 -15    1.15    2.28
   3  -3 -15    1.55    2.95
  -3   3 -15    3.94    3.02
   3  -3 -14   73.75   10.70
   3   3 -14   91.72   12.20
   3  -3 -14   87.28   11.11
  -3   3 -14   84.30   12.16
  -3  -3 -14   95.82   10.95
   3   3 -14   40.76   11.95
   3  -3 -14   88.44   10.77
  -3   3 -14  138.30   16.00
   3  -3 -14   92.93    9.46
  -3  -3 -14   76.39    8.86
  -3  -3 -14   96.90    9.38
   3  -3 -14   80.90    9.30
  -3   3 -14   61.35    9.84
   3  -3 -13   15.02    4.34
  -3   3 -13   21.35    6.40
   3  -3 -13   32.59    7.29
   3   3 -13   15.58    5.65
   3  -3 -13   27.14    5.99
  -3  -3 -13   23.15    4.52
   3   3 -13   20.31    5.48
  -3   3 -13   20.66    6.82
   3  -3 -13   27.19    5.33
  -3  -3 -13   24.64    6.26
  -3  -3 -13   24.26    4.67
  -3   3 -13   24.59    6.25
   3  -3 -13   21.45    4.97
  -3   3 -13   28.96    5.81
  -3   3 -12  137.66   14.84
   3   3 -12  153.40   14.66
   3  -3 -12  155.73   13.47
   3  -3 -12  135.30   12.62
   3   3 -12  128.62   13.52
  -3   3 -12  145.95   14.07
  -3  -3 -12  148.90   10.02
   3  -3 -12  155.97   11.08
   3  -3 -12  146.17   13.05
  -3  -3 -12  159.23   12.57
  -3  -3 -12  141.21   10.31
   3   3 -12  154.35   14.08
  -3  -3 -12  153.90   14.07
   3  -3 -12  150.40   11.56
  -3   3 -12  132.36   13.53
  -3   3 -12  148.24   12.60
   3   3 -11   -2.73    4.47
  -3   3 -11   35.13    7.09
   3  -3 -11   34.76    6.95
   3  -3 -11   31.92    6.68
   3  -3 -11   29.82    5.26
   3   3 -11   24.84    6.09
  -3   3 -11   24.83    6.61
  -3  -3 -11   39.24    4.77
  -3  -3 -11   41.42    6.65
   3  -3 -11   42.36    6.98
   3   3 -11   38.75    7.17
  -3  -3 -11   36.09    4.91
   3  -3 -11   35.44    5.42
  -3  -3 -11   33.99    6.45
  -3   3 -11   37.06    6.56
   3  -3 -10    2.18    3.14
  -3   3 -10    4.01    3.47
   3  -3 -10    6.82    3.95
   3   3 -10   -1.87    3.13
  -3   3 -10    0.87    4.04
  -3  -3 -10    8.95    4.46
   3   3 -10    4.72    3.43
   3  -3 -10    7.81    2.75
   3  -3 -10    3.64    2.83
  -3  -3 -10    6.73    2.69
   3  -3 -10    6.67    2.68
   3   3 -10    3.39    2.72
  -3  -3 -10    3.05    3.19
  -3   3 -10    3.19    2.41
  -3   3  -9  157.44   13.07
   3  -3  -9  152.54   11.49
  -3   3  -9  115.98   11.69
  -3  -3  -9  116.75   10.42
   3   3  -9  162.29   12.61
   3  -3  -9  150.09   11.90
  -3  -3  -9  130.25    7.72
   3  -3  -9  129.41    8.95
   3  -3  -9  139.53    9.69
   3   3  -9  134.74   11.75
  -3  -3  -9  143.69   11.89
   3  -3  -9  138.95   11.24
  -3   3  -9  148.14   12.23
   3  -3  -8  367.78   16.51
  -3   3  -8  254.66   17.49
  -3   3  -8  368.41   19.16
  -3  -3  -8  395.38   16.40
   3  -3  -8  383.26   18.34
  -3   3  -8  257.84   15.82
   3   3  -8  385.43   18.67
  -3  -3  -8  359.88   11.91
   3  -3  -8  373.05   13.76
  -3  -3  -8  369.00   18.62
   3  -3  -8  375.73   15.29
   3   3  -8  402.10   19.71
   3  -3  -8  376.68   17.83
  -3   3  -8  361.60   17.08
  -3   3  -7  106.54    9.96
   3  -3  -7  107.67    8.54
  -3   3  -7  114.05    9.30
   3   3  -7  121.76   10.73
   3  -3  -7  124.84   10.20
  -3  -3  -7  108.87    8.60
  -3  -3  -7  114.28    5.63
   3  -3  -7  109.13    6.94
  -3  -3  -7  116.78   10.19
   3   3  -7  116.09   10.17
   3  -3  -7  109.85    7.83
  -3   3  -7  112.27    9.04
   3  -3  -7  105.54    9.16
  -3   3  -6   13.70    4.34
  -3   3  -6   15.06    4.61
   3  -3  -6   22.53    4.41
   3  -3  -6   18.70    4.22
  -3  -3  -6   24.46    2.43
   3  -3  -6   20.44    3.05
   3   3  -6   27.53    6.15
   3   3  -6   21.34    4.97
   3  -3  -6   18.17    3.34
  -3  -3  -6   28.85    5.30
   3  -3  -6   20.95    4.76
  -3   3  -6   19.99    3.90
  -3   3  -5  157.12   10.46
  -3   3  -5  157.37   10.10
   3  -3  -5  152.92    8.54
   3  -3  -5  155.49   10.01
   3  -3  -5  153.51    7.31
   3  -3  -5  162.89    8.61
   3   3  -5  148.80   10.73
  -3  -3  -5  144.68   10.37
   3  -3  -5  156.54   10.15
  -3   3  -5  153.96    9.81
   3   3  -4  657.28   21.96
  -3   3  -4  627.95   20.53
   3  -3  -4  613.33   17.25
  -3   3  -4  647.76   20.77
   3  -3  -4  605.92   20.82
  -3  -3  -4  552.36   20.99
  -3  -3  -4  619.64   15.62
   3  -3  -4  608.17   18.02
  -3   3  -4  620.80   20.75
   3   3  -4  658.94   22.44
  -3   3  -4  633.67   20.38
   3  -3  -4  631.82   20.70
  -3   3  -3   66.81    6.68
   3   3  -3   66.58    7.04
   3  -3  -3   73.28    4.93
   3  -3  -3   68.32    6.58
  -3   3  -3   58.91    7.72
  -3  -3  -3   69.14    4.59
   3  -3  -3   72.45    5.72
   3   3  -3   74.39    6.72
  -3  -3  -3   72.57    6.55
  -3   3  -3   63.55    6.15
  -3   3  -3   65.32    6.15
   3  -3  -3   69.44    6.69
   3   3  -2   60.09    6.21
   3  -3  -2   52.22    3.90
  -3   3  -2   50.16    5.73
   3  -3  -2   51.38    5.50
  -3   3  -2   48.76    5.73
  -3   3  -2   49.66    5.18
   3   3  -2   50.65    5.80
  -3  -3  -2   49.96    4.39
   3   3  -2   51.82    3.26
   3  -3  -2   56.06    6.46
  -3  -3  -2   35.55    5.68
  -3   3  -2   60.77    5.82
   3  -3  -1  148.02    8.50
   3   3  -1  131.48    8.20
  -3   3  -1  130.11    8.04
   3  -3  -1  153.39    7.08
   3   3  -1  135.56    8.05
  -3  -3  -1  125.10    7.77
  -3  -3  -1  134.15    6.93
  -3   3  -1  120.70    8.10
  -3   3  -1  128.38    8.40
   3   3  -1  134.96    6.09
   3  -3   0 2881.75   55.48
  -3   3   0 2978.29   52.92
   3  -3   0 3026.93   52.99
  -3  -3   0 2839.74   52.22
   3   3   0 2837.26   53.55
   3   3   0 2857.26   48.27
   3  -3   0 2892.89   55.17
  -3  -3   0 2923.10   53.44
  -3   3   0 2914.95   55.05
  -3  -3   0 2852.81   48.14
   3   3   0 2867.68   52.30
  -3   3   0 2817.34   55.37
   3  -3   1  137.77    8.22
   3  -3   1  129.11    8.03
  -3   3   1  131.32    7.80
   3  -3   1  137.68    8.78
  -3  -3   1  141.12    8.49
   3   3   1  132.14    6.84
  -3  -3   1  131.52    6.18
  -3  -3   1  131.69    6.00
   3   3   1  144.82    5.20
  -3   3   1  131.09    7.87
  -3   3   1  124.20    8.00
   3   3   1  126.03    7.90
  -3  -3   2   56.82    5.46
   3  -3   2   51.73    5.47
   3  -3   2   41.68    4.76
   3   3   2   46.57    4.96
   3  -3   2   50.69    5.22
  -3  -3   2   58.14    6.51
  -3  -3   2   57.81    3.39
   3  -3   2   59.56    6.22
  -3   3   2   51.61    5.01
   3   3   2   64.42    4.40
   3  -3   2   54.86    6.02
  -3   3   2   56.94    5.55
   3   3   2   49.40    5.50
   3  -3   2   56.62    6.20
   3  -3   3   69.84    6.13
   3  -3   3   68.73    6.14
  -3   3   3   68.23    4.78
  -3  -3   3   69.73    6.53
   3   3   3   72.78    6.52
  -3   3   3   64.34    6.91
   3  -3   3   80.38    6.50
   3  -3   3   69.14    6.65
  -3   3   3   67.44    5.65
   3  -3   3   69.03    7.17
   3   3   3   74.14    7.34
  -3   3   3   69.53    6.16
   3  -3   4  641.29   20.30
  -3  -3   4  613.58   21.41
  -3   3   4  589.62   17.23
   3   3   4  627.23   21.23
   3  -3   4  638.35   20.36
  -3   3   4  609.59   20.93
   3  -3   4  566.24   21.21
   3   3   4  621.30   18.43
   3  -3   4  632.15   20.98
  -3   3   4  610.17   18.16
  -3   3   4  624.87   20.85
   3  -3   4  618.39   20.49
  -3   3   5  147.37    8.42
   3  -3   5  129.87    9.82
  -3  -3   5  160.89   10.87
   3   3   5  144.22   10.36
   3   3   5  145.73    8.77
  -3  -3   5  148.54   10.25
  -3   3   5  165.01   10.61
   3  -3   5  159.99   10.31
  -3   3   5  154.73    8.85
   3  -3   5  155.60   10.51
  -3   3   5  141.06    9.70
   3  -3   5  155.91   10.28
   3  -3   6   25.29    4.87
   3   3   6   25.83    5.21
  -3  -3   6   16.00    4.71
   3   3   6   11.77    4.24
  -3   3   6   25.18    3.96
  -3  -3   6   15.99    4.07
  -3   3   6   19.56    5.47
   3  -3   6   21.46    3.93
   3   3   6   14.76    3.33
  -3  -3   6   29.25    6.51
  -3   3   6   21.08    3.85
   3  -3   6   22.21    5.12
  -3   3   6   26.04    4.87
   3  -3   6   24.21    4.74
   3   3   7  100.39    9.73
  -3   3   7  104.85    8.40
   3   3   7  106.40    9.22
  -3  -3   7  108.95   10.01
   3  -3   7  111.38    9.72
  -3  -3   7  106.38    9.70
   3   3   7  161.76   10.04
   3  -3   7  109.04    9.45
   3  -3   7  122.82   10.58
  -3  -3   7  120.97   11.00
  -3   3   7  113.37    8.20
   3  -3   7  114.88    9.59
  -3  -3   7  105.18    4.90
  -3   3   7  114.40    9.35
   3   3   7  120.52   10.80
   3   3   8  362.40   17.97
  -3  -3   8  362.41   19.19
   3  -3   8  347.97   18.31
   3   3   8  367.23   18.86
  -3   3   8  388.55   17.23
   3   3   8  366.03   15.72
  -3  -3   8  304.86   18.77
   3  -3   8  418.14   19.33
  -3  -3   8  382.25   19.84
  -3   3   8  376.03   16.06
   3  -3   8  370.19   18.86
   3   3   8  403.14   19.80
  -3   3   8  375.76   17.79
  -3  -3   8  340.45    9.99
  -3  -3   8  365.85   11.21
   3  -3   8  366.44   17.45
   3   3   9  143.01   11.62
   3  -3   9  146.50   12.44
  -3  -3   9  124.27   11.46
  -3   3   9  143.34   10.89
   3   3   9  161.69   12.81
  -3  -3   9  114.89   11.22
   3   3   9  140.90    9.73
   3  -3   9  143.55   11.61
  -3   3   9  134.79   10.18
  -3  -3   9  119.29   12.79
  -3   3   9  151.99   11.49
  -3   3   9  160.52   11.66
   3   3   9  148.85   12.47
   3  -3   9  140.85   10.76
  -3  -3   9  148.80    6.58
  -3  -3   9  138.37    7.14
   3   3  10    4.73    2.53
  -3  -3  10   10.31    4.33
  -3   3  10    5.79    2.99
   3  -3  10    5.23    3.23
   3   3  10    3.27    3.16
   3  -3  10    9.03    4.11
  -3  -3  10   10.17    4.49
   3   3  10    4.57    2.36
  -3  -3  10    7.33    4.43
  -3   3  10   10.04    4.22
  -3   3  10    3.50    2.42
   3   3  10    3.01    3.70
  -3  -3  10    7.42    2.23
  -3  -3  10    7.07    2.11
   3  -3  10   10.78    3.86
  -3   3  10   10.09    4.30
  -3   3  11   33.32    6.09
  -3  -3  11   39.07    7.35
   3  -3  11   30.75    6.00
   3   3  11   34.68    6.73
   3   3  11   32.29    6.42
  -3  -3  11   50.27    7.99
   3   3  11   31.92    5.16
   3  -3  11   40.57    6.81
  -3  -3  11   33.94    7.53
  -3   3  11   38.98    6.38
  -3  -3  11   37.84    4.48
  -3   3  11   36.08    6.76
  -3   3  11   41.66    6.86
   3   3  11   34.88    7.35
   3  -3  11   37.09    6.59
  -3  -3  11   29.22    3.77
   3   3  12  149.79   14.36
  -3   3  12  149.09   13.06
   3   3  12  158.06   13.71
   3   3  12  140.84   11.14
   3  -3  12  144.69   13.14
  -3  -3  12  164.61   14.82
  -3   3  12  120.76   11.54
  -3   3  12  140.24   11.99
   3   3  12  160.46   14.16
  -3  -3  12  144.59    9.18
   3  -3  12  155.63   13.09
  -3  -3  12  138.98    8.58
  -3   3  12  134.59   12.47
  -3   3  13   25.30    6.01
   3   3  13   25.09    5.27
  -3   3  13   25.38    5.44
  -3   3  13   34.46    6.59
   3  -3  13   29.47    6.15
  -3   3  13   23.29    6.09
  -3  -3  13   26.27    4.02
  -3  -3  13   24.77    4.29
  -3   3  13   32.15    6.44
   3   3  13   11.60    5.44
  -3   3  14   74.59    9.33
   3   3  14  110.14   10.68
  -3   3  14   71.92    9.18
  -3   3  14   89.04   11.07
   3   3  14   96.17   12.10
  -3  -3  14   99.11    7.87
  -3  -3  14   87.69    8.05
   3  -3  14   91.26   10.54
  -3   3  14   89.33   10.70
   3   3  15    0.13    2.44
  -3   3  15    0.20    2.27
   3  -3  15    1.28    2.25
  -3   3  15   -0.77    3.61
   3  -3  15   -1.64    3.53
  -3  -3  15    0.95    1.92
  -3  -3  15    0.89    1.89
   3   3  15    1.09    3.61
  -3   3  16  160.87   13.48
  -3  -3  16  173.18   11.74
   3   3  16  162.12   16.48
   3  -3  16  164.80   14.99
  -3  -3  16  166.71   12.18
  -3   3  16  176.95   15.84
   3  -3  17   19.66    6.08
  -3  -3  17   18.82    4.07
  -3  -3  17   17.70    4.29
   3   3  17   19.81    7.32
  -3   3  17   13.63    5.70
  -3   3  18   26.06    7.96
   3   3  18   35.80    8.67
  -3  -3  18   32.28    6.00
  -3  -3  18   36.68    5.91
   3  -3  18   25.32    6.83
  -3   3  19    0.50    3.24
   3  -3  19    3.39    3.68
   3   3  19   -1.35    5.13
  -3  -3  19    1.13    2.09
   3   3  20   42.74   10.15
  -3  -3  20   44.31    6.67
  -3   3  20   53.26    9.92
   3  -3  20   35.43    8.35
   3  -3  21   11.47    4.90
   3   3  21   10.72    6.50
  -3   3  21   18.39    6.45
   3  -3  22   -4.88    4.28
   3   3  22    0.74    4.08
  -3   3  22   -2.57    4.80
   3  -3  23   15.87    5.99
  -3   3  23   16.73    6.79
   3   3  23    6.23    6.63
  -4   3 -23    5.18    4.68
   4  -3 -23   -0.48    5.70
   3   4 -23    1.85    5.75
   3   4 -23    8.28    6.65
  -4   3 -23    3.06    5.82
  -3  -4 -23    9.50    5.82
  -4   3 -22   16.39    6.61
   4  -3 -22   16.80    7.27
   3   4 -22   22.61    9.19
  -3  -4 -22    4.25    4.25
  -4   3 -22    6.75    6.65
   3   4 -22   11.82    8.13
   4  -3 -22    8.81    4.91
   3   4 -21    1.19    4.80
   4  -3 -21    6.46    4.91
  -4   3 -21   -1.95    3.38
   3   4 -21   -4.33    5.43
  -3  -4 -21    0.71    4.15
   4  -3 -21    0.42    3.08
  -4   3 -21    2.44    5.52
  -4   3 -20    1.51    3.99
  -4   3 -20    6.19    6.08
   3   4 -20    3.75    5.53
   4  -3 -20    6.09    5.63
  -4   3 -20    0.52    4.55
   3   4 -20   -0.31    4.63
  -3  -4 -20    2.51    4.34
   4  -3 -20    0.79    3.27
  -4   3 -19   -0.63    3.44
   3   4 -19   10.15    5.67
  -4   3 -19    3.49    4.15
   4  -3 -19   -1.45    4.14
   3   4 -19    2.91    4.44
   4  -3 -19    7.10    4.60
  -3  -4 -19    0.45    3.91
  -4   3 -19    1.39    4.33
   3   4 -18    4.76    5.00
   4  -3 -18    4.92    4.43
  -4   3 -18    5.50    4.86
  -4   3 -18    2.44    5.93
  -3  -4 -18    2.46    2.13
  -4   3 -18    2.31    4.45
   4  -3 -18    1.71    3.33
  -3  -4 -18    1.50    4.13
   3   4 -18    8.64    6.39
  -4   3 -17   19.61    6.47
   4  -3 -17    8.68    4.94
  -4   3 -17    5.34    5.21
   3   4 -17    3.97    4.20
  -3  -4 -17   10.49    3.67
   4  -3 -17    6.22    3.53
   4  -3 -17   18.86    5.09
  -3  -4 -17   11.69    3.70
   3   4 -17   12.60    5.90
  -3  -4 -17    6.49    4.50
  -4   3 -17    6.73    5.37
   3   4 -16    0.49    4.12
   4  -3 -16   10.77    5.23
   4  -3 -16    3.53    4.57
  -4   3 -16   -2.37    4.28
  -4   3 -16    2.46    3.57
  -3  -4 -16    8.86    3.36
   4  -3 -16    2.51    2.22
  -3  -4 -16    5.35    2.29
  -3  -4 -16    8.53    4.57
   3   4 -16    7.76    4.82
  -4   3 -16    3.31    6.81
   4  -3 -16   11.51    4.19
  -4   3 -15    5.84    4.88
   3   4 -15    8.90    4.83
   4  -3 -15   11.14    5.47
   4  -3 -15    9.40    5.15
  -4   3 -15    6.39    5.02
   4  -3 -15    5.03    2.95
  -4   3 -15    6.23    5.43
   3   4 -15    6.43    5.58
  -3  -4 -15   11.02    3.52
  -3  -4 -15   14.84    5.26
  -3  -4 -15    4.88    2.94
   4  -3 -15    5.80    3.30
   3   4 -14   35.86    8.68
  -4   3 -14   12.77    6.00
   4  -3 -14   31.80    7.36
  -4   3 -14   32.12    7.37
   4  -3 -14   28.88    6.62
   3   4 -14   28.22    7.25
  -3  -4 -14   29.41    4.83
  -3  -4 -14   24.80    6.26
   4  -3 -14   38.64    6.45
  -4   3 -14   22.14    7.88
  -3  -4 -14   37.02    5.67
   4  -3 -14   28.90    5.96
  -4   3 -14   27.89    6.35
  -4   3 -13   15.69    7.87
   4  -3 -13   40.24    7.57
  -4   3 -13   29.95    6.84
   3   4 -13   37.51    8.30
   4  -3 -13   38.68    7.21
  -4   3 -13   31.00    7.53
  -3  -4 -13   40.36    5.41
   3   4 -13   32.51    7.14
  -3  -4 -13   48.91    7.58
   4  -3 -13   31.33    7.18
   4  -3 -13   37.43    5.95
  -3  -4 -13   38.17    5.39
   4  -3 -13   36.94    6.34
  -4   3 -13   42.14    7.33
   4  -3 -12    7.90    4.11
  -4   3 -12    0.96    3.44
  -4   3 -12    3.62    5.14
   3   4 -12   14.88    5.57
   4  -3 -12    2.53    3.97
  -3  -4 -12    3.14    2.85
   4  -3 -12    7.29    3.80
  -4   3 -12    3.59    4.83
  -3  -4 -12    5.67    2.44
   4  -3 -12   15.60    4.14
   3   4 -12    7.07    5.05
  -3  -4 -12    7.97    2.92
   3   4 -12    8.20    4.90
   4  -3 -12    3.98    2.66
  -3  -4 -12    4.23    2.92
  -4   3 -12    7.17    3.71
   3   4 -11   -0.81    3.88
   4  -3 -11   34.07    6.23
  -4   3 -11    6.42    7.29
  -4   3 -11   40.66    6.68
   4  -3 -11   30.46    6.33
  -3  -4 -11   35.25    6.41
   4  -3 -11   38.72    7.17
  -4   3 -11   32.43    7.26
   3   4 -11   33.50    6.51
  -3  -4 -11   33.84    4.44
   4  -3 -11   39.20    5.81
   4  -3 -11   43.00    6.56
   3   4 -11   41.30    7.71
  -3  -4 -11   39.15    4.90
  -4   3 -11   32.68    6.20
  -3  -4 -11   33.90    6.92
  -4   3 -10   27.26    6.51
   4  -3 -10   44.89    7.06
   4  -3 -10   40.98    6.82
  -4   3 -10   34.37    7.66
   3   4 -10   -2.78    4.07
  -3  -4 -10   37.52    6.01
  -3  -4 -10   35.46    4.38
   3   4 -10   36.66    7.55
   4  -3 -10   38.95    5.29
   4  -3 -10   34.57    6.50
  -4   3 -10   18.20    6.84
   3   4 -10   37.60    6.84
   4  -3 -10   30.22    5.18
  -3  -4 -10   33.16    4.28
  -3  -4 -10   33.80    6.67
  -4   3 -10   33.10    6.07
   3   4  -9   -2.76    4.34
  -4   3  -9    8.07    3.79
   4  -3  -9    3.64    3.41
   4  -3  -9    3.52    2.82
  -4   3  -9    2.13    5.21
   3   4  -9   10.90    3.82
   4  -3  -9    5.59    3.24
   4  -3  -9   15.85    4.81
  -3  -4  -9    9.25    3.55
  -4   3  -9   -0.74    3.21
  -3  -4  -9    9.58    2.24
   4  -3  -9    9.07    3.23
   3   4  -9    8.37    4.09
  -3  -4  -9    6.57    3.50
  -4   3  -9    7.94    3.61
  -4   3  -8   21.97    5.58
   3   4  -8   -2.08    4.24
  -4   3  -8    5.59    6.11
   4  -3  -8   27.58    5.16
   4  -3  -8   31.18    5.39
  -3  -4  -8   28.13    3.14
   4  -3  -8   33.88    5.89
   3   4  -8   19.90    4.85
  -4   3  -8   -4.97    4.24
   4  -3  -8   26.42    4.19
   4  -3  -8   32.01    4.82
   3   4  -8   29.17    5.87
  -4   3  -8   25.96    5.04
  -3  -4  -8   27.84    5.52
  -4   3  -7    8.04    4.19
  -4   3  -7    5.37    3.28
   3   4  -7    5.07    3.97
   4  -3  -7    8.20    3.73
   4  -3  -7    7.63    3.13
  -3  -4  -7    4.67    1.52
   4  -3  -7    4.46    2.46
   3   4  -7   -6.61    4.04
   4  -3  -7    6.02    2.26
   3   4  -7    8.00    3.21
  -3  -4  -7    5.84    3.30
  -4   3  -7    3.68    2.78
   4  -3  -7    7.47    3.44
   4  -3  -6  185.79   10.55
  -3  -4  -6  174.03    6.20
  -4   3  -6  164.00   11.06
   3   4  -6  190.49   13.09
   4  -3  -6  185.56   12.44
   4  -3  -6  173.80    9.20
  -3  -4  -6  182.64    7.14
   3   4  -6  179.52   12.51
  -3  -4  -6  113.70   12.03
   4  -3  -6  167.69   10.59
   4  -3  -6  188.86   11.74
  -4   3  -6  167.53   11.34
   4  -3  -5   11.04    3.37
  -4   3  -5    8.23    3.41
   3   4  -5    9.40    3.84
  -3  -4  -5   16.16    1.78
   4  -3  -5    8.25    3.33
   3   4  -5   14.90    4.07
  -3  -4  -5   12.96    2.29
   4  -3  -5   13.19    3.49
  -3  -4  -5   16.32    4.76
  -4   3  -5   12.84    3.52
   4  -3  -5    7.75    4.09
   4  -3  -4   25.01    4.18
  -4   3  -4   24.82    4.93
   3   4  -4   18.71    4.98
  -4   3  -4   17.38    5.08
   4  -3  -4   19.09    4.40
  -4   3  -4   20.40    4.43
  -3  -4  -4   22.45    2.73
   3   4  -4   16.98    4.37
   4  -3  -4   14.09    3.70
   4  -3  -4   24.79    5.17
  -3  -4  -4   16.05    3.89
  -4   3  -4   22.38    4.26
   3   4  -3    2.85    3.37
   4  -3  -3   -1.19    2.39
  -4   3  -3    3.17    3.63
   3   4  -3    7.97    5.46
   4  -3  -3    2.55    3.02
  -4   3  -3    3.63    3.84
  -4   3  -3    9.36    3.53
   3   4  -3    3.63    3.29
  -3  -4  -3    2.77    1.83
   4  -3  -3    4.02    2.52
   3   4  -3    2.23    1.34
   4  -3  -3   -2.49    3.85
  -4   3  -3    3.85    2.68
  -3  -4  -3    1.57    2.93
   4  -3  -2  182.20    8.24
   3   4  -2  171.75   10.06
  -4   3  -2  184.09   10.66
  -4   3  -2  159.53   10.36
   3   4  -2  157.97   10.55
   4  -3  -2  190.03   10.74
   4  -3  -2  179.65    9.62
  -4   3  -2  183.45   10.02
   3   4  -2  174.57   10.17
   3   4  -2  175.26    7.13
  -3  -4  -2  171.54    7.68
  -3  -4  -2  177.07    9.93
  -4   3  -2  176.26   10.42
   3   4  -2  178.55    6.41
   4  -3  -2  179.90   10.58
   3   4  -1   15.91    2.43
   3   4  -1   23.89    4.73
   4  -3  -1   19.41    3.95
  -4   3  -1   23.07    5.19
  -4   3  -1   19.79    4.55
   3   4  -1   22.66    4.24
  -4   3  -1   15.71    3.55
  -3  -4  -1   18.62    3.74
   3   4  -1   16.29    2.62
  -4   3  -1   25.65    4.56
  -3  -4  -1   18.72    3.60
   3   4  -1   18.03    2.78
   3   4   0   20.73    3.19
   4  -3   0   32.02    4.52
   4  -3   0   22.56    4.09
  -4   3   0   26.20    4.30
  -3  -4   0   24.98    3.25
   3   4   0   23.03    2.75
  -3  -4   0   22.19    3.87
   4  -3   0   21.32    4.40
   3   4   0   25.16    3.45
  -4   3   0   30.13    4.38
   3   4   0   25.98    3.70
  -3  -4   0   26.37    3.79
  -4   3   0   25.96    4.29
   3   4   1   18.73    3.25
   4  -3   1   10.13    3.12
   4  -3   1   13.11    3.52
   3   4   1   12.81    2.59
   3   4   1   12.24    2.18
  -3  -4   1   14.46    2.84
  -4   3   1   12.58    4.05
   4  -3   1   13.35    3.74
  -3  -4   1    9.97    3.60
  -4   3   1   17.58    3.61
   3   4   1   18.15    3.73
  -4   3   1   16.54    4.08
   4  -3   2  177.15   10.04
   3   4   2  179.65   10.04
  -3  -4   2  189.09   10.37
   3   4   2  183.78    7.14
   4  -3   2  158.26   10.74
  -3  -4   2  184.63   10.75
   3   4   2  177.22    7.69
  -3  -4   2  194.78    9.06
   4  -3   2  190.21   10.49
   3   4   2  196.71   10.94
  -4   3   2  178.41   10.08
  -4   3   2  176.55   10.42
   4  -3   3    2.56    2.52
  -3  -4   3    8.51    3.69
   3   4   3    2.72    2.68
   4  -3   3    0.12    2.37
   4  -3   3    4.23    2.63
   3   4   3    6.62    1.69
   3   4   3    3.81    1.41
   4  -3   3    4.18    3.98
  -4   3   3    1.44    3.13
  -3  -4   3   19.66    5.92
  -3  -4   3    0.59    2.71
  -4   3   3    3.61    3.16
   3   4   3   11.35    4.49
   4  -3   3   16.62    5.77
   4  -3   4   19.20    3.95
  -4   3   4   18.40    3.49
   3   4   4   19.27    4.27
  -3  -4   4   21.85    4.47
   4  -3   4   22.61    4.33
   4  -3   4   14.54    4.12
  -4   3   4   32.88    6.54
   4  -3   4   21.03    4.75
  -4   3   4   20.28    4.29
  -4   3   4   26.99    5.06
   4  -3   4   26.97    5.60
   3   4   4   15.35    3.38
   3   4   5   15.11    3.78
  -4   3   5    8.24    2.77
   4  -3   5    5.22    2.66
  -3  -4   5   11.84    3.69
   4  -3   5   17.36    4.07
   3   4   5   15.04    3.10
  -4   3   5   13.57    5.29
   4  -3   5   12.41    3.94
  -3  -4   5    8.72    4.15
   4  -3   5   17.90    5.04
  -4   3   5   11.88    3.93
   4  -3   5   13.70    4.79
  -4   3   5   11.47    3.71
  -4   3   6  190.29   10.98
   4  -3   6  203.08   12.52
   3   4   6  200.01   13.19
  -3  -4   6  191.37   12.82
   3   4   6  170.34   11.70
   3   4   6  206.25   10.29
   4  -3   6  195.75   12.63
  -3  -4   6  188.94   12.61
  -4   3   6  176.36   12.19
  -4   3   6  190.40   11.28
   4  -3   6  194.12   12.63
  -4   3   6  198.01   12.06
   4  -3   6  191.95   12.44
   3   4   7    7.12    3.92
   4  -3   7    7.50    3.30
  -3  -4   7   16.69    4.75
   3   4   7    7.25    3.24
  -4   3   7    4.21    2.72
   3   4   7    7.42    2.71
  -3  -4   7    4.81    2.97
   4  -3   7    7.79    3.46
  -3  -4   7   -6.91    4.72
  -4   3   7    1.99    2.89
   4  -3   7    5.60    4.15
   4  -3   7    4.80    3.87
  -4   3   7    0.57    2.44
   3   4   7   -3.70    4.56
   4  -3   8   33.41    6.19
  -4   3   8   23.82    4.83
   3   4   8   33.67    6.38
   3   4   8   28.89    4.98
  -3  -4   8   31.86    6.09
  -3  -4   8   30.50    5.55
   3   4   8   28.75    4.51
   4  -3   8   27.90    5.24
  -4   3   8   25.33    4.54
  -3  -4   8   28.31    7.53
   4  -3   8   21.79    5.27
   4  -3   8   21.68    4.85
   3   4   8   36.54    6.83
  -3  -4   8   30.79    2.50
  -4   3   8   27.02    5.01
  -4   3   9    8.23    3.40
   4  -3   9    7.81    3.40
   3   4   9    6.45    3.64
   3   4   9    8.63    3.80
  -3  -4   9   11.09    4.24
  -3  -4   9    7.94    3.35
   3   4   9   13.44    3.23
   4  -3   9    5.33    2.75
  -3  -4   9    9.69    5.05
   4  -3   9   14.99    5.01
  -4   3   9   12.00    4.12
  -4   3   9   13.13    4.03
   3   4   9   12.89    5.47
  -3  -4   9    8.23    1.55
   4  -3   9   13.06    4.30
  -3  -4   9    8.40    1.67
  -3  -4  10   32.72    6.17
   3   4  10   40.57    6.81
  -4   3  10   43.27    6.70
   4  -3  10   37.23    6.90
   3   4  10   37.88    6.92
  -3  -4  10   41.01    7.97
   4  -3  10   40.90    6.46
   3   4  10   34.84    5.25
  -4   3  10   31.63    5.63
   4  -3  10   32.98    6.97
  -3  -4  10   33.92    7.46
  -4   3  10   33.80    5.96
   4  -3  10   32.76    5.80
  -3  -4  10   41.81    3.47
  -3  -4  10   36.72    3.65
   3   4  10   28.33    7.10
  -3  -4  11   45.90    7.80
   4  -3  11   36.71    6.87
  -4   3  11   36.30    6.41
   3   4  11   28.36    6.68
   3   4  11   33.79    7.49
   3   4  11   39.75    5.55
  -3  -4  11   48.77    8.32
   4  -3  11   32.47    6.27
  -3  -4  11   39.73    8.07
  -4   3  11   45.35    7.00
  -3  -4  11   26.70    3.72
  -4   3  11   34.50    6.03
  -4   3  11   48.74    7.24
   4  -3  11   34.81    6.70
   3   4  11   31.48    6.52
  -3  -4  11   39.92    4.02
  -4   3  12    2.87    3.03
   3   4  12   13.16    4.54
   3   4  12    6.67    2.79
  -4   3  12    7.28    3.75
   3   4  12    4.40    4.20
  -4   3  12    9.11    3.75
   4  -3  12    5.85    3.91
  -4   3  12    3.95    2.99
  -3  -4  12    6.22    2.05
  -3  -4  12    8.70    2.50
  -4   3  13   43.25    7.45
   3   4  13   32.75    6.36
  -4   3  13   30.84    6.37
  -3  -4  13   27.78    4.12
  -3  -4  13   39.10    4.89
  -4   3  13   37.00    7.00
   4  -3  13   44.17    7.64
   3   4  13   41.24    8.13
  -4   3  13   47.08    7.67
   3   4  14   34.06    6.09
  -4   3  14   35.53    6.64
  -3  -4  14   34.44    4.41
  -4   3  14   20.69    5.44
   4  -3  14   27.53    6.59
   3   4  14   30.54    7.76
  -4   3  14   26.60    6.23
  -3  -4  14   31.39    4.63
   3   4  15    9.08    3.22
  -4   3  15   -0.36    3.06
   4  -3  15    9.01    5.36
  -3  -4  15    3.95    2.14
  -4   3  15    8.50    3.95
   3   4  15    5.95    5.03
  -3  -4  15   13.56    3.45
  -4   3  15    4.35    3.11
   3   4  16   10.37    3.75
  -4   3  16    7.25    4.58
  -3  -4  16    8.78    3.07
   3   4  16    9.89    5.27
  -3  -4  16    8.01    3.10
   4  -3  16    0.68    3.78
   4  -3  17    7.35    5.28
   3   4  17   15.86    6.18
  -3  -4  17   13.24    3.70
  -3  -4  17   11.44    3.28
  -4   3  17   15.71    5.19
   4  -3  18    7.13    5.36
   3   4  18   12.03    6.13
  -3  -4  18    4.73    2.45
  -4   3  18    7.08    4.64
   4  -3  19    0.59    3.38
  -4   3  19    6.08    4.61
  -3  -4  19    0.82    2.68
   3   4  19    2.22    4.18
   3   4  20   -3.57    4.31
  -4   3  20   -6.38    4.30
   4  -3  20   -2.61    4.78
   3   4  21   -1.50    5.44
   4  -3  21    1.63    3.97
  -4   3  21    9.16    5.51
   4  -3  22    8.38    5.91
   3   4  22   19.90    7.71
  -4   3  22   13.56    5.49
   4  -3  23    1.82    4.06
   3   4  23    0.28    6.24
  -4   2 -23   32.31    8.55
   2   4 -23   21.23    9.08
   4  -2 -23   13.82    7.65
   4  -2 -23    3.79    4.10
  -4   2 -23   20.42    8.44
   2   4 -23   15.77    7.14
  -2  -4 -23    9.16    5.37
   4  -2 -22   35.29   10.75
  -4   2 -22   14.71    6.60
   2   4 -22    2.48    5.42
   4  -2 -22   11.78    6.00
  -4   2 -22   18.99    7.56
  -2  -4 -22   20.03    6.77
   2   4 -22   15.97    7.40
  -4   2 -21   23.55    6.88
   4  -2 -21   44.50   10.74
   2   4 -21   32.98    9.63
   4  -2 -21   24.37    7.18
   2   4 -21   41.62   10.30
  -2  -4 -21   35.15    8.01
  -4   2 -21   14.77    6.89
  -4   2 -20    4.60    4.47
   4  -2 -20   17.51    7.70
   2   4 -20    9.45    8.01
  -4   2 -20    5.54    4.80
  -2  -4 -20    7.30    4.40
   2   4 -20    7.20    5.53
   4  -2 -20    5.37    4.50
  -4   2 -19   34.66    7.91
  -4   2 -19   26.73    8.90
   4  -2 -19   27.13    8.46
   2   4 -19   20.96    8.69
   2   4 -19   30.53    7.93
   4  -2 -19   29.10    7.27
  -2  -4 -19   35.86    7.93
  -4   2 -19   26.20    8.81
  -4   2 -18   30.45    8.85
   2   4 -18   21.02    7.96
   4  -2 -18   45.91   10.66
  -2  -4 -18   37.03    6.73
  -2  -4 -18   15.86    5.22
   4  -2 -18   29.90    6.77
  -2  -4 -18   31.06    6.42
  -4   2 -18   25.46    9.02
   2   4 -18   34.88    9.31
   4  -2 -17   48.88   10.12
   2   4 -17   59.20   12.08
  -4   2 -17   66.17   11.73
  -2  -4 -17   77.29    8.79
   2   4 -17   70.09   11.55
  -4   2 -17   69.77   11.86
  -2  -4 -17   70.78   10.25
  -2  -4 -17   73.02    9.25
   4  -2 -17   73.00    9.99
   2   4 -16   -6.11    6.39
   4  -2 -16    1.48    4.60
  -4   2 -16    2.23    5.02
  -2  -4 -16   13.05    4.16
   4  -2 -16    4.26    3.34
  -4   2 -16    6.83    5.17
  -2  -4 -16    8.24    5.21
  -2  -4 -16   11.89    3.65
   2   4 -16   10.85    5.79
   4  -2 -16    7.46    3.66
   2   4 -15   39.82    9.02
  -4   2 -15   48.18    9.55
   4  -2 -15   33.38    7.41
   4  -2 -15   41.02    8.90
  -4   2 -15   35.12   10.04
  -2  -4 -15   39.76    6.47
   2   4 -15   48.22    9.05
  -2  -4 -15   36.75    7.53
   4  -2 -15   34.61    6.54
   4  -2 -15   45.07    7.89
  -2  -4 -15   42.55    6.19
   4  -2 -14   56.62    9.35
   4  -2 -14   48.62    7.91
   2   4 -14   48.67    9.21
  -4   2 -14   41.53    9.30
   4  -2 -14   57.87    8.15
  -2  -4 -14   45.58    6.52
  -4   2 -14   50.03    9.42
  -2  -4 -14   46.79    7.62
   2   4 -14   44.36    8.66
  -2  -4 -14   48.95    6.11
   4  -2 -14   44.51    7.45
  -4   2 -14   50.47    8.89
  -4   2 -14   46.06    7.64
  -4   2 -13   21.49    6.11
   4  -2 -13   42.01    8.08
   4  -2 -13   54.14    7.90
   2   4 -13   32.32    7.29
  -2  -4 -13   51.65    7.35
   4  -2 -13   46.72    8.13
   2   4 -13   38.48    8.41
   4  -2 -13   47.50    7.14
  -4   2 -13   61.78   10.20
  -2  -4 -13   45.62    6.12
  -2  -4 -13   42.69    5.47
   4  -2 -13   39.04    6.94
  -4   2 -13   55.65    8.25
   4  -2 -12   21.53    6.00
  -4   2 -12   10.40    4.84
   2   4 -12   26.17    6.78
  -4   2 -12   10.08    4.92
   4  -2 -12   22.55    5.22
  -2  -4 -12   16.81    4.77
   4  -2 -12   19.97    5.60
  -2  -4 -12   20.61    4.17
   2   4 -12   18.30    5.81
   4  -2 -12   18.38    4.85
  -4   2 -12   17.11    6.58
   2   4 -12   25.80    6.33
  -2  -4 -12   24.10    3.96
   4  -2 -12   24.54    5.63
  -4   2 -12   23.14    5.29
   4  -2 -11   57.77    7.68
   4  -2 -11   57.84    8.44
  -4   2 -11   -0.56    3.33
  -4   2 -11   55.41    7.56
   2   4 -11   -2.14    4.23
   4  -2 -11   32.96    6.66
  -2  -4 -11   60.69    7.29
  -2  -4 -11   56.35    6.15
  -4   2 -11   72.66    9.95
   2   4 -11   63.68    8.93
   4  -2 -11   58.27    8.21
   4  -2 -11   69.08    8.28
   2   4 -11   52.02    4.97
   2   4 -11   67.45    9.65
  -2  -4 -11   59.54    5.83
  -4   2 -11   70.89    8.63
  -4   2 -10  111.43   10.24
   4  -2 -10  103.27   10.54
  -2  -4 -10   97.24    8.66
   4  -2 -10  108.42    8.94
  -2  -4 -10  106.34    7.78
  -4   2 -10   84.69   10.90
   2   4 -10   79.13   10.26
   4  -2 -10  102.31   10.73
   4  -2 -10  112.08    9.86
  -2  -4 -10   98.55    6.90
   2   4 -10   97.93    6.10
   2   4 -10  112.37   11.17
  -2  -4 -10   96.56   10.45
   4  -2 -10   93.93    9.41
  -4   2 -10   96.64    9.78
  -4   2  -9  274.13   14.52
   4  -2  -9  448.49   20.21
   4  -2  -9  192.41   12.50
  -2  -4  -9  264.57   12.86
   2   4  -9  167.13   13.10
  -2  -4  -9  269.38   11.67
  -4   2  -9  263.95   17.20
   4  -2  -9  276.21   16.55
   2   4  -9  251.18    9.05
  -2  -4  -9  233.20   16.60
  -2  -4  -9  253.95   10.50
   2   4  -9  253.68   16.46
   4  -2  -9  249.20   14.33
   4  -2  -9  253.07   14.53
  -4   2  -9  264.69   15.54
   4  -2  -8   58.82    7.03
   2   4  -8   -0.46    3.91
   4  -2  -8   53.70    7.04
  -4   2  -8   59.63    6.61
  -4   2  -8   -8.29    5.22
  -2  -4  -8   56.49    5.12
   4  -2  -8   58.99    6.45
   2   4  -8   21.71    5.39
   4  -2  -8   63.51    7.94
  -2  -4  -8   55.47    5.81
  -4   2  -8   48.03    8.14
   2   4  -8   60.13    7.86
  -2  -4  -8   52.51    4.27
   4  -2  -8   61.57    6.78
   2   4  -8   53.99    3.74
  -2  -4  -8   54.61    7.34
  -4   2  -8   55.47    6.94
   4  -2  -7  413.78   18.06
  -4   2  -7  431.51   16.98
   2   4  -7  434.10   20.35
  -4   2  -7  416.80   20.63
  -2  -4  -7  396.26   13.19
  -2  -4  -7  418.48   15.24
   4  -2  -7  390.03   18.90
   4  -2  -7  396.15   15.75
   2   4  -7  413.75   19.69
  -2  -4  -7  420.16   19.38
  -2  -4  -7  394.61   11.37
   2   4  -7  393.52   10.48
   4  -2  -7  407.80   17.39
  -4   2  -7  302.75   18.13
   4  -2  -6   66.38    7.20
  -4   2  -6   76.67    6.65
   2   4  -6   55.83    7.66
   4  -2  -6   44.68    6.32
   4  -2  -6   64.47    7.26
  -2  -4  -6   68.38    4.64
   4  -2  -6   70.16    7.08
   2   4  -6   76.38    8.21
  -2  -4  -6   68.41    7.86
  -4   2  -6   76.86    7.54
   4  -2  -6   71.95    7.22
   2   4  -6   63.81    3.24
  -4   2  -5  243.05   11.98
  -2  -4  -5  249.04    8.54
   4  -2  -5  249.53   12.11
   2   4  -5  239.03   13.50
   4  -2  -5  254.96   13.83
  -2  -4  -5  261.08   13.99
   2   4  -5  242.64   13.77
   4  -2  -5  237.25   12.13
   4  -2  -5  256.09   12.65
  -4   2  -5  259.14   13.36
  -4   2  -4   50.00    5.84
   4  -2  -4   51.61    5.54
   2   4  -4   50.89    6.30
  -2  -4  -4   41.94    3.51
   4  -2  -4   58.31    6.56
   2   4  -4   45.21    5.96
   4  -2  -4   56.03    6.12
  -4   2  -4   52.72    6.11
   4  -2  -4   53.05    6.00
  -2  -4  -4   48.94    6.46
  -4   2  -3  107.37    7.37
  -2  -4  -3  115.70    8.72
  -2  -4  -3  105.97    5.09
   2   4  -3  110.72    8.15
   4  -2  -3  102.78    7.27
   4  -2  -3  110.04    8.12
   2   4  -3  110.39    8.49
   4  -2  -3   99.07    7.35
  -2  -4  -3   89.21    7.78
  -2  -4  -3  104.04    4.25
   2   4  -3   96.34    7.75
  -4   2  -3   99.92    6.92
   4  -2  -3   96.14    7.57
  -4   2  -3   97.99    7.83
  -2  -4  -2  102.88    7.94
  -4   2  -2   89.77    6.93
  -2  -4  -2   99.76    5.24
   2   4  -2  108.68    7.60
   4  -2  -2  109.89    6.95
  -4   2  -2  109.83    8.36
   2   4  -2  103.63    7.77
   4  -2  -2  103.69    7.88
   4  -2  -2   95.25    7.10
   2   4  -2  110.51    7.53
  -4   2  -2   99.85    6.65
   2   4  -2  105.25    6.60
  -2  -4  -2  110.38    4.97
  -4   2  -2   97.32    7.52
   4  -2  -2  108.30    7.70
   2   4  -2  102.35    4.63
  -2  -4  -1   32.11    4.75
   2   4  -1   25.27    3.76
   2   4  -1   23.26    4.11
  -4   2  -1   25.82    4.50
   4  -2  -1   24.93    3.88
  -4   2  -1   30.48    3.80
  -2  -4  -1   24.03    3.31
   2   4  -1   20.29    3.51
   2   4  -1   21.28    3.00
   4  -2  -1   30.91    4.50
   2   4  -1   29.11    3.49
  -4   2  -1   33.56    4.86
   2   4  -1   23.57    2.83
   4  -2  -1   28.57    4.95
   2   4   0   -2.59    2.13
  -2  -4   0    1.63    2.49
   2   4   0    1.57    2.08
  -4   2   0    4.61    3.44
   4  -2   0   -1.43    2.13
  -2  -4   0    2.67    2.34
  -2  -4   0    6.20    2.83
   2   4   0   -0.18    1.97
   2   4   0    0.72    1.80
  -4   2   0    2.09    2.31
  -4   2   0    7.34    3.62
   2   4   0    0.44    2.50
  -4   2   0    3.73    2.35
   2   4   1   13.63    2.46
   2   4   1   17.08    3.32
  -2  -4   1   19.34    2.71
  -2  -4   1   18.78    3.49
   4  -2   1   13.54    4.01
   4  -2   1   12.39    3.24
   4  -2   1   13.21    3.39
  -2  -4   1   19.27    4.13
   2   4   1   16.20    2.51
  -4   2   1   10.45    3.72
   2   4   1   16.10    2.50
  -2  -4   1   12.78    3.34
   2   4   1   25.68    4.63
  -4   2   1   15.16    3.63
  -4   2   1   11.42    3.47
  -2  -4   2   85.49    6.47
   2   4   2   82.82    4.74
   4  -2   2   83.83    6.34
   4  -2   2   69.77    6.98
  -2  -4   2   59.66    6.69
   2   4   2   90.74    7.37
  -2  -4   2   76.41    6.17
   2   4   2   76.26    4.25
  -4   2   2   78.68    7.11
  -2  -4   2   95.58    7.32
   4  -2   2   74.57    5.88
  -4   2   2   81.00    6.62
  -2  -4   2   79.26    4.16
   2   4   2   80.21    6.46
  -4   2   3  101.99    6.83
   2   4   3  105.40    5.06
  -2  -4   3  120.61    8.04
   4  -2   3   65.27    7.39
   4  -2   3  102.29    8.47
  -2  -4   3  116.23    8.26
   2   4   3  138.80    9.76
  -4   2   3  103.02    7.73
  -2  -4   3  140.23    9.56
   4  -2   3  122.71    7.96
  -2  -4   3  117.79    7.94
   2   4   3  111.35    4.17
   2   4   3  107.30    8.04
  -4   2   3  115.94    7.97
  -2  -4   4   59.91    6.32
   4  -2   4   61.48    5.61
   4  -2   4   64.01    6.51
  -4   2   4   59.57    5.44
   2   4   4   53.23    6.29
   4  -2   4   55.31    6.81
   2   4   4   56.31    3.66
   2   4   4   58.77    4.38
  -4   2   4   55.50    6.67
  -2  -4   4   37.73    6.26
  -2  -4   4   65.14    6.91
  -4   2   4   52.46    5.93
   4  -2   4   50.59    5.79
   4  -2   4   64.85    7.20
  -4   2   4   65.05    6.32
  -2  -4   5  257.05   13.49
   2   4   5  243.97   11.76
   4  -2   5  251.56   11.89
   4  -2   5  228.11   12.93
  -4   2   5  238.36   11.84
   2   4   5  253.23    9.85
   4  -2   5  245.97   13.47
  -2  -4   5  230.76   12.97
  -4   2   5  226.01   14.95
   2   4   5  222.34    8.43
  -4   2   5  240.35   12.50
   4  -2   5  205.72   12.33
   2   4   5  235.55   13.21
  -4   2   5  229.94   12.09
   4  -2   5  262.57   13.93
  -2  -4   6   62.70    7.34
   4  -2   6   61.42    7.79
   2   4   6   74.34    6.81
   2   4   6   65.57    7.40
  -4   2   6   63.45    6.42
   4  -2   6   68.55    7.41
   2   4   6   66.86    5.43
  -2  -4   6   69.61    7.57
  -4   2   6   68.74    7.06
   4  -2   6   64.64    7.04
  -4   2   6   70.39    6.87
   4  -2   6   70.93    7.77
  -2  -4   7  437.38   19.89
   2   4   7  425.86   17.69
  -4   2   7  419.42   18.12
   4  -2   7  379.53   19.28
   4  -2   7  418.35   19.22
   2   4   7  417.71   14.61
  -2  -4   7  412.66   19.12
   4  -2   7  406.31   18.35
  -4   2   7  425.26   17.96
   2   4   7  451.61   20.97
  -2  -4   7  376.88   19.44
  -2  -4   7  394.73   10.64
  -4   2   7  405.97   17.32
   4  -2   7  407.58   18.90
  -2  -4   7  407.97   10.64
   2   4   7  411.68   19.55
   2   4   8   59.87    7.48
   4  -2   8   52.15    7.00
   2   4   8   57.30    6.85
  -2  -4   8   53.41    7.06
  -4   2   8   60.62    7.08
   4  -2   8   60.79    7.38
   2   4   8   62.19    5.51
  -2  -4   8   58.22    7.48
  -2  -4   8   56.52    9.37
  -4   2   8   52.16    6.66
   2   4   8   67.27    9.20
   4  -2   8   55.62    7.13
  -2  -4   8   54.31    3.94
  -2  -4   8   58.80    4.03
  -4   2   8   62.84    6.84
   2   4   9  241.25   14.94
   4  -2   9  279.64   17.18
  -2  -4   9  271.10   16.94
  -4   2   9  275.41   15.59
   4  -2   9  251.06   15.52
  -2  -4   9  254.01   16.16
   2   4   9  249.19   12.18
  -4   2   9  259.75   14.92
  -2  -4   9  252.27    9.92
   2   4   9  192.73   17.07
   4  -2   9  207.72   15.65
   2   4   9  246.75   16.08
  -2  -4   9  256.24    9.60
  -4   2   9  273.94   15.04
  -4   2  10  101.73   10.17
  -2  -4  10  111.15   11.36
   2   4  10  115.43   10.60
   4  -2  10   96.69   10.99
   4  -2  10  108.63   10.89
  -2  -4  10  114.84   11.13
   2   4  10  104.41    8.03
  -4   2  10   88.48    9.97
  -4   2  10   93.94    9.35
   2   4  10  114.06   11.22
   4  -2  10   94.64   10.45
  -2  -4  10   96.21    6.31
   2   4  10  110.87   11.48
  -4   2  10   96.78    8.90
  -2  -4  10   98.31    6.64
  -2  -4  11   74.11    9.74
   4  -2  11   63.96    8.95
   2   4  11   52.74    8.37
  -4   2  11   62.31    8.23
   2   4  11   48.73    6.73
  -2  -4  11   59.91    8.39
   4  -2  11   70.40    8.61
  -4   2  11   62.31    7.91
   2   4  11   60.25    8.66
  -2  -4  11   69.10    6.21
  -4   2  11   60.46    7.60
  -4   2  11   56.04    7.33
   4  -2  11   57.81    8.15
  -2  -4  11   67.06    5.92
   2   4  11   75.41    9.80
  -2  -4  12   19.50    3.53
   2   4  12   22.32    5.74
  -4   2  12   21.35    5.74
   2   4  12   15.79    4.46
   4  -2  12   21.62    5.44
  -2  -4  12   12.17    4.20
   2   4  12   29.97    5.12
  -4   2  12   22.82    5.54
   4  -2  12   26.84    6.16
  -2  -4  12   20.54    3.80
  -4   2  12   23.06    4.95
  -4   2  12   26.40    5.96
   2   4  12   15.00    5.56
   2   4  13   43.78    7.59
   2   4  13   46.61    6.37
  -4   2  13   42.45    7.37
   4  -2  13   50.47    8.14
  -4   2  13   43.95    6.96
  -4   2  13   42.88    6.59
  -2  -4  13   48.40    5.48
   2   4  13   40.61    8.22
  -2  -4  13   44.38    5.47
   2   4  14   52.50    6.99
  -4   2  14   39.08    7.65
   4  -2  14   56.20    8.73
  -2  -4  14   54.98    6.32
  -4   2  14   48.92    7.49
   2   4  14   55.35    9.43
  -4   2  14   46.39    8.40
  -2  -4  14   55.76    6.26
  -2  -4  15   41.75    5.72
   2   4  15   44.92    6.48
  -4   2  15   36.16    6.92
  -4   2  15   43.90    7.40
   2   4  15   52.36   10.10
  -4   2  15   46.13    7.68
   4  -2  15   35.32    7.22
  -2  -4  15   42.09    5.88
   2   4  16    2.97    2.57
  -2  -4  16    6.82    2.86
   2   4  16   12.62    5.99
  -4   2  16    9.11    3.86
  -2  -4  16    6.34    3.19
  -4   2  16    8.10    3.97
   4  -2  16   11.49    5.20
   2   4  17   72.85    9.32
  -2  -4  17   70.93    8.15
  -4   2  17   67.86   10.14
   2   4  17   64.39   11.53
   4  -2  17   58.66   10.55
  -2  -4  17   68.39    7.92
  -2  -4  18   30.58    5.85
   4  -2  18   27.54    7.80
  -2  -4  18   29.98    5.97
   2   4  18   30.38    8.50
  -4   2  18   29.15    7.16
  -4   2  19   43.17    8.57
   2   4  19   41.66   11.07
  -2  -4  19   47.49    7.52
   4  -2  19   35.51    8.28
  -2  -4  20    4.05    3.48
   4  -2  20    1.72    4.33
  -4   2  20    8.30    4.76
   4  -2  21   33.11    8.56
  -4   2  21   33.31    7.50
   2   4  21   24.29    7.20
   4  -2  22   13.67    6.09
  -4   2  22    9.94    4.83
   2   4  22   19.02    7.37
   4  -2  23    4.36    5.24
   2   4  23   -3.86    5.44
   4  -1 -23    4.45    5.64
   1   4 -23    3.52    6.84
  -4   1 -23   -4.73    4.88
   4  -1 -23    1.10    3.29
  -4   1 -23   -0.65    4.25
   1   4 -23    5.34    5.36
  -1  -4 -23    3.40    4.49
   4  -1 -22   12.60    5.76
  -4   1 -22    8.55    4.76
   1   4 -22   22.36    8.83
   1   4 -22   13.83    6.21
   4  -1 -22    5.81    5.25
  -1  -4 -22    6.64    4.41
  -4   1 -22   -0.32    5.46
   1   4 -21   13.35    7.78
   4  -1 -21    5.28    6.08
  -4   1 -21    7.43    4.10
  -4   1 -21    5.33    6.11
   4  -1 -21   12.47    5.64
   1   4 -21    6.66    4.71
  -1  -4 -21    1.26    3.88
   1   4 -20   -1.70    4.37
   4  -1 -20    5.35    5.53
  -1  -4 -20    8.41    5.97
   1   4 -20  -10.11    6.87
   4  -1 -20    5.11    5.15
  -4   1 -20   10.28    6.58
  -1  -4 -20    2.94    4.36
   1   4 -19    4.48    6.00
  -1  -4 -19    3.23    4.69
   4  -1 -19   13.48    7.19
   1   4 -19   11.97    6.69
  -1  -4 -19    7.47    4.77
   4  -1 -19   14.41    5.73
  -4   1 -19    1.49    4.05
  -1  -4 -18    8.46    6.26
   4  -1 -18    8.47    5.41
   1   4 -18    9.25    6.62
  -4   1 -18    4.99    6.17
  -1  -4 -18   18.06    4.90
  -1  -4 -18   14.63    5.37
   1   4 -18   15.52    6.17
   4  -1 -18   18.47    6.46
  -4   1 -18    7.61    4.06
  -4   1 -17    7.72    5.42
   1   4 -17   11.26    7.09
   4  -1 -17    6.91    5.62
  -1  -4 -17    4.14    4.28
  -1  -4 -17    7.92    3.81
   1   4 -17   16.58    7.02
  -1  -4 -17   11.57    4.71
   4  -1 -17    7.41    3.50
  -4   1 -17   11.52    7.75
  -1  -4 -17    6.60    3.55
  -1  -4 -16   -0.04    4.05
   4  -1 -16   11.60    6.11
   1   4 -16    9.43    4.42
  -4   1 -16    6.55    5.75
  -1  -4 -16   12.67    3.84
  -1  -4 -16   14.30    5.28
   4  -1 -16    5.54    3.43
  -4   1 -16    3.97    3.70
  -1  -4 -16   13.08    4.45
   1   4 -16    7.61    4.29
  -4   1 -15   23.55    7.02
  -1  -4 -15   22.85    7.77
   4  -1 -15   27.69    7.65
   1   4 -15   23.48    7.79
   1   4 -15   16.23    5.43
  -1  -4 -15   27.11    5.81
  -1  -4 -15   20.91    5.34
  -4   1 -15   12.58    6.10
   4  -1 -15   22.69    6.84
   4  -1 -15   25.72    5.98
  -4   1 -15   22.12    5.68
  -1  -4 -15   20.21    4.56
   1   4 -15   18.71    4.09
  -4   1 -14   22.56    6.81
   4  -1 -14   24.62    7.27
  -1  -4 -14   16.60    7.30
   4  -1 -14   29.01    5.88
   1   4 -14   23.74    7.02
   4  -1 -14   28.93    6.03
  -4   1 -14   22.19    7.09
  -1  -4 -14   27.61    5.37
  -1  -4 -14   30.32    6.15
   1   4 -14   21.68    6.46
  -4   1 -14   28.34    6.71
  -1  -4 -14   28.82    4.71
   4  -1 -14   25.52    5.86
   1   4 -14   30.49    4.72
  -4   1 -14   27.35    6.24
   4  -1 -13   15.22    4.90
  -4   1 -13   15.26    5.36
   4  -1 -13   13.61    5.42
  -1  -4 -13    3.11    4.36
   1   4 -13   12.70    5.05
   4  -1 -13   32.55    6.39
  -1  -4 -13   21.44    4.63
  -1  -4 -13   20.64    5.30
   4  -1 -13   16.65    5.13
  -4   1 -13   11.41    5.13
   1   4 -13   19.60    6.03
   4  -1 -13   20.24    4.69
  -1  -4 -13   20.47    4.11
  -4   1 -13   16.40    5.03
   1   4 -13   19.72    4.00
  -4   1 -12   27.40    6.91
   1   4 -12   12.06    4.44
   4  -1 -12   18.27    4.86
   4  -1 -12   24.78    5.93
  -1  -4 -12   19.12    6.02
   1   4 -12   19.07    5.77
   4  -1 -12   17.27    5.00
  -4   1 -12   16.69    5.35
  -1  -4 -12   17.40    3.98
  -1  -4 -12   20.82    4.93
   4  -1 -12   19.03    4.89
  -1  -4 -12   22.36    4.04
   1   4 -12   16.01    4.64
   4  -1 -12   23.69    5.67
  -4   1 -12   21.26    5.43
   1   4 -12   15.59    3.50
   1   4 -11    6.56    4.07
   4  -1 -11   69.72    9.40
  -4   1 -11   -3.25    4.16
  -1  -4 -11   28.80    9.02
   4  -1 -11   58.32    7.60
  -4   1 -11   74.88    9.72
  -1  -4 -11   74.02    7.47
   1   4 -11   77.76    9.81
   4  -1 -11   64.26    7.34
   4  -1 -11   56.50    9.78
  -1  -4 -11   77.08    7.58
   1   4 -11   65.34    6.11
   4  -1 -11   73.51    8.67
   1   4 -11   65.65    9.06
  -1  -4 -11   65.19    6.08
  -4   1 -11   70.70    8.66
  -1  -4 -10   48.63    6.94
  -4   1 -10    1.30    3.15
   1   4 -10    0.76    3.76
   4  -1 -10   49.75    6.52
   4  -1 -10   47.19    7.68
   1   4 -10   53.05    8.01
  -1  -4 -10   50.38    5.99
  -1  -4 -10   47.33    5.80
   4  -1 -10   46.72    7.50
  -4   1 -10   50.39    7.97
   4  -1 -10   55.00    6.77
  -1  -4 -10   50.35    4.80
   1   4 -10   54.65    5.01
   1   4 -10   61.20    8.70
   4  -1 -10   55.07    7.31
  -4   1 -10   46.14    6.95
  -4   1  -9    2.63    2.77
   4  -1  -9   -3.16    4.06
   4  -1  -9    2.70    2.70
   1   4  -9   -4.33    4.56
  -1  -4  -9    4.02    4.06
  -1  -4  -9   -1.99    3.36
  -1  -4  -9    2.05    2.25
   4  -1  -9    2.06    3.03
   4  -1  -9    1.64    3.10
  -1  -4  -9   -0.18    2.12
  -4   1  -9    1.23    3.98
   1   4  -9    1.82    3.30
   4  -1  -9   -1.89    2.90
  -1  -4  -9   -0.50    1.51
   1   4  -9    1.10    2.81
  -4   1  -9   -2.73    2.92
   1   4  -9    1.22    1.52
  -1  -4  -8    2.51    3.70
   4  -1  -8    1.43    2.58
   1   4  -8    4.55    5.02
   4  -1  -8    1.60    3.30
  -1  -4  -8    1.89    2.90
  -4   1  -8    1.88    2.54
   1   4  -8   -0.84    3.80
   4  -1  -8    0.94    3.02
  -1  -4  -8    2.37    2.06
  -4   1  -8    1.50    4.15
   4  -1  -8    2.22    2.68
  -1  -4  -8    3.97    2.65
  -1  -4  -8   -1.22    1.46
   1   4  -8    1.71    3.03
   4  -1  -8    4.80    2.84
  -4   1  -8    4.46    2.89
   1   4  -8    2.94    1.71
   1   4  -7   92.41    9.24
  -1  -4  -7   74.92   10.49
  -4   1  -7   75.43    7.01
   4  -1  -7   85.23    8.42
   4  -1  -7   90.83    7.67
   4  -1  -7   81.18    8.49
  -1  -4  -7   76.86    5.94
  -1  -4  -7   79.48    6.18
  -4   1  -7   67.84    9.04
   1   4  -7   95.71    9.08
   4  -1  -7   91.83    8.23
  -1  -4  -7   83.86    4.51
   1   4  -7   85.13    5.16
   4  -1  -7   76.72    7.11
  -4   1  -7   75.88    7.99
  -4   1  -6   49.32    5.08
   4  -1  -6   43.88    5.93
   1   4  -6   43.43    6.50
  -1  -4  -6   44.83    6.35
  -4   1  -6   50.09    7.90
  -1  -4  -6   43.73    4.50
   4  -1  -6   47.91    6.93
   4  -1  -6   49.53    5.75
  -1  -4  -6   46.97    4.14
   1   4  -6   44.03    6.11
   4  -1  -6   48.82    5.99
   1   4  -6   42.23    3.53
  -4   1  -6   48.24    6.34
   4  -1  -6   47.49    5.28
  -4   1  -5  120.87    7.99
   1   4  -5  149.77   10.11
   4  -1  -5  149.29    9.73
  -1  -4  -5  144.94    7.39
   4  -1  -5  135.56   10.27
   1   4  -5  162.14   10.68
   4  -1  -5  145.49    9.63
   1   4  -5  129.21    5.80
   4  -1  -5  149.33    9.00
  -4   1  -5  149.21   10.21
   1   4  -4    0.23    3.33
   4  -1  -4   -0.88    3.37
  -4   1  -4    1.85    2.55
  -1  -4  -4    1.46    1.97
   1   4  -4    8.97    4.04
   4  -1  -4   10.57    4.22
   4  -1  -4    0.71    2.60
   1   4  -4    6.64    3.63
   4  -1  -4    1.73    2.54
   1   4  -4    1.89    1.26
  -4   1  -4    2.57    2.79
   4  -1  -3   31.28    5.05
   1   4  -3   32.26    4.70
   1   4  -3   33.02    5.09
   4  -1  -3   23.61    4.33
  -4   1  -3   31.28    4.07
  -1  -4  -3   34.51    3.43
   4  -1  -3   28.92    4.27
  -4   1  -3   29.36    3.83
   1   4  -3   26.81    4.58
   4  -1  -3   31.69    4.40
  -4   1  -3   26.80    4.32
   1   4  -3   28.74    2.40
  -1  -4  -2   35.11    3.64
   4  -1  -2   32.81    4.34
  -1  -4  -2   34.04    5.35
   1   4  -2   32.73    4.34
   4  -1  -2   34.88    5.24
  -4   1  -2   33.33    3.92
   1   4  -2   37.06    5.14
   1   4  -2   36.66    4.57
   4  -1  -2   26.44    4.21
   1   4  -2   34.23    4.32
  -4   1  -2   27.24    3.34
   4  -1  -2   37.34    4.46
  -4   1  -2   29.34    4.41
   1   4  -2   29.63    2.72
   1   4  -1    9.99    3.92
  -1  -4  -1    6.94    2.38
   1   4  -1    4.71    2.17
  -1  -4  -1    4.57    2.67
   1   4  -1    0.32    2.39
   4  -1  -1    2.92    2.57
  -4   1  -1    5.43    2.73
   4  -1  -1    4.56    2.77
   1   4  -1    5.68    2.41
   1   4  -1    5.49    2.24
  -4   1  -1    3.46    2.02
  -4   1  -1    5.84    2.86
   1   4  -1    1.23    1.47
   4  -1  -1    3.94    3.17
   1   4   0   49.87    4.81
   1   4   0   51.78    3.94
  -1  -4   0   45.24    4.57
   1   4   0   43.39    3.89
  -4   1   0   52.56    5.25
   4  -1   0   54.41    4.82
  -4   1   0   48.03    4.18
   4  -1   0   48.90    5.34
  -1  -4   0   59.68    4.65
   1   4   0   54.99    4.82
   1   4   0   50.19    3.93
  -1  -4   0   47.74    4.96
   1   4   0   53.76    4.32
  -4   1   0   45.83    5.01
   4  -1   0   58.52    6.09
  -1  -4   1    1.78    1.77
   1   4   1   -0.42    2.37
   4  -1   1    4.54    2.48
  -4   1   1    4.14    3.38
   1   4   1    8.59    2.56
  -1  -4   1    3.65    2.38
   4  -1   1    3.37    2.20
  -1  -4   1    5.26    2.75
  -4   1   1    6.15    3.63
  -1  -4   1    4.24    2.72
   1   4   1    3.45    1.86
   1   4   1    2.31    1.83
  -1  -4   1    3.39    2.23
   4  -1   1    6.07    3.70
  -4   1   1    4.24    2.58
   1   4   1   11.44    3.51
   1   4   2   36.48    4.44
  -1  -4   2   35.34    4.14
   4  -1   2   26.88    4.36
   4  -1   2   31.03    3.86
   1   4   2   27.26    3.07
  -1  -4   2   30.96    4.12
  -1  -4   2   33.75    4.84
  -1  -4   2   33.87    4.58
   1   4   2   34.96    2.38
  -4   1   2   32.36    5.27
   4  -1   2   34.93    4.01
  -4   1   2   37.43    4.43
  -1  -4   2   35.21    3.03
  -4   1   3   30.15    4.34
   4  -1   3   28.22    3.46
  -1  -4   3   28.92    4.25
   1   4   3   29.26    4.39
  -1  -4   3   18.35    4.41
   4  -1   3   27.51    5.17
   1   4   3   29.64    3.16
  -4   1   3   30.34    5.17
   4  -1   3   23.62    3.71
  -1  -4   3   26.10    4.74
  -1  -4   3   28.56    4.86
  -1  -4   3   29.57    2.66
  -4   1   3   29.34    4.25
  -1  -4   4   -0.04    2.36
   1   4   4    5.83    2.53
   1   4   4    2.99    2.53
   4  -1   4   -0.97    1.93
  -4   1   4    0.46    2.48
  -1  -4   4    3.38    2.59
   1   4   4    2.00    1.15
   1   4   4    4.52    2.02
   4  -1   4   -0.87    2.95
   4  -1   4    4.05    2.86
  -4   1   4    4.73    3.74
  -1  -4   4    5.77    4.06
  -4   1   4   -0.48    2.54
  -1  -4   4    3.18    1.52
  -4   1   5  141.22    9.35
  -1  -4   5  130.21    9.49
   1   4   5  156.52    8.60
   1   4   5  193.68    7.44
   4  -1   5  112.31    9.90
  -1  -4   5  133.75    9.61
   1   4   5  128.29    7.12
   4  -1   5  125.00    8.75
  -4   1   5  134.73    9.67
  -1  -4   5  144.65   10.40
   1   4   5  139.47   10.06
   4  -1   5  152.14   10.76
  -1  -4   5  149.36    5.93
  -4   1   5  144.48    8.62
   4  -1   6   46.59    6.71
   1   4   6   46.53    6.21
  -4   1   6   50.39    5.85
  -1  -4   6   46.81    6.04
   1   4   6   51.05    5.61
   1   4   6   56.73    5.03
  -1  -4   6   51.46    6.30
   4  -1   6   33.52    5.89
   1   4   6   50.38    3.98
  -4   1   6   39.04    6.13
  -4   1   6   43.33    5.10
   4  -1   6   58.97    7.22
   1   4   6   59.90    8.09
  -1  -4   6   45.87    3.84
  -1  -4   7   78.57    8.38
   1   4   7   74.28    7.47
  -4   1   7   89.06    8.33
   4  -1   7   90.00    8.94
   4  -1   7   76.28    8.44
  -1  -4   7   87.08    8.64
   1   4   7   81.54    5.73
  -4   1   7   76.49    8.11
   1   4   7   71.20    9.69
   1   4   7   84.53    8.46
   4  -1   7   85.01    8.77
  -4   1   7   79.28    7.02
  -1  -4   7   77.98    5.20
   1   4   8    4.28    2.75
  -4   1   8   -0.69    3.13
   1   4   8    0.56    2.28
   4  -1   8    0.06    3.24
  -1  -4   8   -2.50    3.01
  -1  -4   8    1.73    2.77
   1   4   8    0.49    1.54
   4  -1   8   -0.36    2.58
  -4   1   8   -2.43    3.95
   4  -1   8   -1.50    4.06
  -4   1   8    4.03    2.68
   1   4   8    0.20    3.92
  -1  -4   8    2.07    1.72
   1   4   9    2.87    3.72
  -4   1   9    0.81    2.60
   1   4   9   -2.32    2.54
   4  -1   9    3.22    3.74
  -1  -4   9   -0.55    1.64
  -1  -4   9    1.55    2.62
   4  -1   9    0.92    2.46
   1   4   9    3.65    1.97
  -1  -4   9   -2.70    3.34
  -4   1   9   -1.34    3.47
  -4   1   9    0.32    2.69
   1   4   9   -0.23    3.97
  -1  -4   9    0.50    1.81
  -4   1   9   -2.12    2.62
   4  -1   9   -1.99    3.40
   1   4  10   50.72    6.76
   4  -1  10   50.48    8.19
  -4   1  10   57.20    7.74
  -1  -4  10   54.41    5.37
  -1  -4  10   57.95    8.12
  -1  -4  10   56.39    7.43
   1   4  10   50.39    5.44
   4  -1  10   48.28    7.11
  -4   1  10   77.85    9.15
  -4   1  10   43.03    5.82
   1   4  10   74.53    8.99
   1   4  10   50.97    7.90
  -1  -4  10   45.02    5.34
  -4   1  10   41.47    5.96
   4  -1  10   60.61    8.05
  -4   1  11   74.68    9.40
   4  -1  11   74.04    9.60
   1   4  11   74.04    8.78
  -1  -4  11   62.22    6.00
  -1  -4  11   64.23    8.89
   4  -1  11   62.48    9.04
   1   4  11   69.39    6.76
  -1  -4  11   66.13    8.82
  -4   1  11   54.48    7.89
   1   4  11   78.59    9.50
   4  -1  11   71.51    9.02
  -4   1  11   77.01    8.22
   1   4  11   44.15    9.42
  -1  -4  11   77.83    7.29
  -4   1  12   16.23    4.95
   1   4  12   15.35    4.74
  -1  -4  12   21.66    4.25
   1   4  12   25.02    5.39
   1   4  12   19.72    3.93
   4  -1  12   23.82    5.48
  -1  -4  12   20.93    5.55
  -4   1  12   18.56    5.63
   1   4  12   16.22    5.62
  -4   1  12   22.67    4.58
  -1  -4  12   15.93    3.72
   4  -1  12   22.68    6.33
  -4   1  12   17.24    4.69
  -1  -4  13   15.91    3.56
   1   4  13   11.93    3.88
   1   4  13   12.61    3.43
  -4   1  13   17.63    6.05
  -1  -4  13   20.31    4.50
  -4   1  13   11.78    3.92
  -4   1  13    9.03    3.41
   1   4  13   11.54    4.92
   4  -1  13   21.11    6.22
  -1  -4  14   24.34    4.51
   4  -1  14   31.73    6.61
   1   4  14   29.70    5.25
  -4   1  14   30.86    6.95
  -1  -4  14   26.87    4.74
   4  -1  14   32.62    7.29
   1   4  14   28.44    7.45
  -4   1  14   32.50    5.67
  -4   1  14   27.57    5.86
  -1  -4  15   22.44    4.66
   1   4  15    8.70    4.18
  -4   1  15   24.21    7.06
  -4   1  15   23.32    5.44
  -4   1  15   26.81    5.56
   4  -1  15   17.91    6.34
   1   4  15   17.13    5.52
  -1  -4  15   20.57    4.89
   1   4  16    7.24    3.18
  -1  -4  16    9.64    3.33
  -4   1  16    3.64    4.12
   1   4  16    2.17    4.60
  -4   1  16   14.92    4.55
  -1  -4  16   10.67    3.45
   4  -1  16   14.66    5.56
   1   4  17    6.55    3.19
  -1  -4  17   17.37    4.61
   4  -1  17   19.09    6.87
  -4   1  17    8.11    3.20
  -4   1  17    5.75    2.97
  -1  -4  17   12.10    4.33
   1   4  17   10.07    5.23
  -1  -4  18    6.74    2.97
  -4   1  18   13.59    4.73
   4  -1  18   13.31    6.05
   1   4  18   12.02    5.80
  -1  -4  18    5.64    3.39
  -1  -4  19   15.02    5.20
   4  -1  19    0.65    4.76
  -4   1  19   11.73    5.05
   1   4  19    7.68    4.81
  -1  -4  20    5.79    2.64
   4  -1  20    5.89    4.60
  -4   1  20   14.40    5.01
   1   4  20   -0.08    3.75
  -4   1  21    4.66    3.65
   1   4  21    0.12    4.94
   1   4  22   -0.02    3.97
   4  -1  22    4.59    4.13
   1   4  23    6.86    6.31
   4  -1  23    0.02    3.76
   0   4 -24   49.10   13.75
   4   0 -24   14.06    7.79
   4   0 -24   29.59    8.56
  -4   0 -24   27.29    9.81
   0   4 -24   27.41   10.78
   0   4 -23   -0.84    7.32
   4   0 -23   16.59    8.41
   0  -4 -23   17.48    8.24
   4   0 -23   -2.26    3.79
   0   4 -23   26.94    9.09
  -4   0 -23    5.67    6.24
   0  -4 -22    6.79    7.08
   4   0 -22    0.72    5.25
   0   4 -22   -1.63    4.21
   4   0 -22   -2.63    4.53
   0  -4 -22    5.70    5.24
  -4   0 -22    3.61    4.81
   0   4 -22   -0.02    5.16
   0  -4 -21   15.18    7.84
   0   4 -21    5.13    5.65
   4   0 -21    3.88    5.01
   0  -4 -21   -0.12    3.61
  -4   0 -21    5.68    5.49
   0   4 -21    5.91    5.72
   4   0 -21    3.94    4.27
   0   4 -20   31.97    9.87
   0  -4 -20   32.27    9.87
   4   0 -20   40.38   10.55
   0  -4 -20   37.00    8.07
   0   4 -20   23.47    7.39
   4   0 -20   36.27    8.85
  -4   0 -20   36.67    9.29
   0   4 -19   11.65    7.78
   0  -4 -19   14.65    7.23
   4   0 -19   11.38    6.35
   0   4 -19   26.59    9.15
   0  -4 -19   32.61    7.69
  -4   0 -19   23.25    7.50
   4   0 -19   19.17    6.44
   4   0 -18   -3.77    5.46
   0   4 -18    0.53    4.72
   0  -4 -18    6.81    5.99
   0  -4 -18    8.21    4.88
  -4   0 -18   -0.55    5.12
   0   4 -18    3.21    3.97
   4   0 -18    0.17    3.76
   0  -4 -18   -0.97    2.70
   0   4 -17    7.53    5.63
   4   0 -17    6.18    5.63
   0  -4 -17    3.99    4.64
   0  -4 -17   12.55    4.60
   0  -4 -17    5.25    3.21
   0   4 -17    9.09    5.85
  -4   0 -17    6.37    5.64
   4   0 -17    1.18    3.15
   0  -4 -17    8.35    3.50
   0   4 -17    7.58    3.34
   4   0 -16  175.82   17.90
   0  -4 -16  185.36   17.54
   0   4 -16  193.28   19.65
   0  -4 -16  177.42   15.07
  -4   0 -16  144.45   16.92
   0  -4 -16  203.26   15.21
   4   0 -16  186.27   15.78
   0   4 -16  188.13   17.76
   0   4 -16  181.62   13.82
   0  -4 -16  187.80   13.67
  -4   0 -16  201.59   16.46
   0   4 -15   24.36    7.50
   0  -4 -15   32.61    7.66
   4   0 -15   37.13    8.65
   0  -4 -15   35.28    6.51
  -4   0 -15   24.95    6.59
   0   4 -15   26.78    7.07
   0  -4 -15   30.34    6.10
   4   0 -15   38.34    7.72
  -4   0 -15   37.66    6.95
   0  -4 -15   29.67    5.34
   0   4 -15   19.99    4.87
   0   4 -14    4.55    4.12
   0  -4 -14    9.43    4.97
   4   0 -14    4.65    5.16
   4   0 -14    7.96    4.74
   0  -4 -14    7.31    3.64
   0  -4 -14    6.92    3.48
   0   4 -14    6.84    4.43
  -4   0 -14    7.39    4.98
   0  -4 -14    5.72    2.33
  -4   0 -14   10.30    4.17
   4   0 -14    0.40    2.92
   0   4 -14    0.99    1.99
   4   0 -13   16.72    5.29
   0  -4 -13   23.75    6.11
   0   4 -13   22.94    6.99
   0  -4 -13   21.60    4.88
   4   0 -13   31.81    6.33
   0   4 -13   29.43    7.22
  -4   0 -13   20.45    6.68
   0  -4 -13   23.90    4.78
   0  -4 -13   17.56    3.78
   4   0 -13   33.82    6.75
  -4   0 -13   19.87    5.50
   0   4 -13   18.03    3.63
   0  -4 -12  224.92   16.60
   4   0 -12  221.85   14.01
   4   0 -12  242.85   18.18
   0   4 -12  252.19   18.30
  -4   0 -12  243.44   17.30
   0   4 -12  236.67   17.54
   0  -4 -12  223.13   14.51
   4   0 -12  235.34   15.66
   0  -4 -12  225.57   13.38
   0  -4 -12  225.11   12.19
   4   0 -12  247.03   16.62
   0   4 -12  243.82   13.29
   0   4 -12  237.56   17.68
  -4   0 -12  221.00   16.37
   0  -4 -11   29.82    5.84
   4   0 -11   27.56    6.46
   4   0 -11   33.14    4.96
   0  -4 -11   22.44    5.95
   0   4 -11   17.37    4.85
   0  -4 -11   27.27    5.15
   4   0 -11   22.80    5.12
   0  -4 -11   30.88    4.96
   0   4 -11   30.95    6.94
  -4   0 -11   14.42    5.03
   4   0 -11   27.39    5.44
   0   4 -11   33.79    6.96
   0  -4 -11   27.30    4.25
   0   4 -11   30.35    4.72
  -4   0 -11    8.22    5.62
   0   4 -10    1.98    3.78
   0  -4 -10    1.35    3.70
   4   0 -10    3.22    4.01
   0  -4 -10    7.97    3.86
   4   0 -10    3.33    2.35
  -4   0 -10    7.81    4.82
   0  -4 -10    6.29    2.62
   0   4 -10    2.93    3.53
   0  -4 -10    4.44    3.09
   4   0 -10    4.94    3.02
   4   0 -10   11.85    4.43
   0  -4 -10    5.51    2.18
   0   4 -10    4.96    3.79
   0   4 -10    2.96    1.88
  -4   0 -10    6.79    3.93
   0  -4  -9   61.37    7.59
   4   0  -9   58.20    7.99
   0   4  -9   65.76    9.07
   0  -4  -9   59.18    7.84
   4   0  -9   14.75    6.73
   0   4  -9    3.39    4.10
  -4   0  -9   32.08    8.08
   0  -4  -9   54.23    6.41
   0  -4  -9   54.67    5.46
   4   0  -9   55.93    7.32
   0   4  -9   60.15    8.18
   0  -4  -9   55.14    4.82
   0   4  -9   51.10    5.52
   4   0  -9   60.63    6.38
  -4   0  -9   57.53    7.98
   0  -4  -8  190.26   13.05
   4   0  -8  188.55   13.10
   0   4  -8  209.13   14.60
   0  -4  -8  199.48   11.71
  -4   0  -8  196.48   10.00
  -4   0  -8  180.86   13.55
   0  -4  -8  180.15    8.91
   4   0  -8  181.66   11.96
   0  -4  -8  177.20   10.52
   0  -4  -8  178.96    7.95
   0   4  -8  180.99   13.05
   4   0  -8  196.40   12.72
   0   4  -8  156.19    9.72
  -4   0  -8  180.11   12.54
   4   0  -8  172.52   10.07
   0  -4  -7   11.97    2.98
  -4   0  -7    9.96    2.84
   4   0  -7   10.41    3.17
   0   4  -7   12.05    5.05
   0  -4  -7    9.76    3.78
   4   0  -7   15.65    4.76
  -4   0  -7    9.76    4.85
   0  -4  -7   10.31    2.41
   4   0  -7    2.17    3.91
   0  -4  -7    9.58    2.69
   0  -4  -7   13.31    2.19
   4   0  -7   14.01    3.99
   0   4  -7   13.48    4.03
   0   4  -7   11.94    2.76
  -4   0  -7   14.03    4.03
   0  -4  -6    9.23    4.52
   0  -4  -6    2.97    2.82
   0   4  -6    3.98    4.01
   4   0  -6   -5.26    4.85
  -4   0  -6    1.86    2.06
   4   0  -6    5.67    4.27
   0  -4  -6    4.08    1.76
   0  -4  -6    3.40    2.34
  -4   0  -6    5.17    4.19
   0  -4  -6    4.09    1.39
   0   4  -6    1.27    3.16
   4   0  -6    0.31    2.58
   4   0  -6    3.82    2.37
   0   4  -6    0.82    1.63
  -4   0  -6    4.30    3.07
   4   0  -5   71.07    7.51
   0  -4  -5   45.94    6.01
   0   4  -5   75.40    7.35
   0  -4  -5   72.61    7.52
  -4   0  -5   81.07    5.43
   0  -4  -5   76.67    6.18
   0  -4  -5   82.87    4.01
   4   0  -5   80.74    7.71
   4   0  -5   82.77    7.28
  -4   0  -5   83.25    8.59
   4   0  -5   69.56    7.09
   0   4  -5   70.65    7.48
   4   0  -5   79.46    5.90
  -4   0  -5   80.16    7.87
   0   4  -5   72.34    5.28
   0   4  -4  619.15   19.63
  -4   0  -4  586.58   15.20
   4   0  -4  594.91   20.37
   0   4  -4  546.98   19.90
   0  -4  -4  599.16   17.41
  -4   0  -4  633.46   21.16
   4   0  -4  612.49   21.11
   4   0  -4  595.62   20.32
   0   4  -4  624.70   21.29
   4   0  -4  603.68   17.01
  -4   0  -4  590.61   20.45
   0   4  -4  603.46   16.13
   0   4  -3   29.48    4.29
   4   0  -3   25.37    4.93
   0  -4  -3   24.51    3.40
  -4   0  -3   38.64    3.54
   4   0  -3   33.29    4.96
   0   4  -3   29.37    4.76
   4   0  -3   29.40    4.73
   0   4  -3   28.50    4.49
   0   4  -3   37.15    5.18
  -4   0  -3   27.68    4.73
   4   0  -3   29.10    3.62
   0   4  -2   48.02    4.30
   4   0  -2   47.09    5.73
   0  -4  -2   44.61    4.32
  -4   0  -2   43.96    3.76
   0   4  -2   38.93    4.79
   4   0  -2   42.37    4.91
  -4   0  -2   42.58    3.31
   0   4  -2   40.54    4.67
  -4   0  -2   53.24    6.13
   4   0  -2   44.90    5.25
   4   0  -2   44.62    4.38
  -4   0  -2   37.18    4.71
   0   4  -2   36.87    3.37
   0   4  -1  331.64   13.20
   0  -4  -1  328.93   12.04
   0   4  -1  343.05   10.14
   0  -4  -1  343.09    9.35
   0   4  -1  350.90   11.48
   4   0  -1  326.19   12.20
  -4   0  -1  370.13   11.35
  -4   0  -1  351.74    9.34
   0   4  -1  378.42   13.20
   4   0  -1  329.35   13.28
  -4   0  -1  342.79   12.96
   0   4  -1  339.64   11.27
   4   0  -1  346.31   12.01
   0  -4  -1  361.49   13.09
   0  -4   0 3483.56   64.75
   0   4   0 3694.80   65.40
   0  -4   0 3634.36   58.90
   0   4   0 3674.60   58.88
   0   4   0 3591.52   61.13
   0  -4   0 3663.64   61.38
  -4   0   0 3684.48   64.04
   4   0   0 3596.79   63.75
  -4   0   0 3538.65   59.33
   4   0   0 3723.82   66.74
   0   4   0 3622.49   65.25
   0  -4   0 3646.13   65.27
   4   0   0 3562.05   64.87
  -4   0   0 3639.94   64.84
   0  -4   0 3688.82   64.20
   0   4   0 3635.49   64.21
   0  -4   1  345.51   13.18
   0   4   1  311.07   12.31
   0  -4   1  339.47   10.31
   4   0   1  331.45   11.01
   0  -4   1  354.71   11.68
  -4   0   1  342.81   13.05
   0   4   1  347.14    9.28
   4   0   1  340.40    9.27
   0   4   1  343.42   12.61
   0  -4   1  364.11   13.25
   4   0   1  460.25   15.28
  -4   0   1  351.22   11.95
   0   4   1  347.64   12.81
   0  -4   1  336.95   11.34
   4   0   2   40.87    3.58
   0  -4   2   43.26    3.95
   4   0   2   33.16    4.72
   0  -4   2   43.34    4.35
   0   4   2   42.04    4.47
   0  -4   2   36.34    4.80
   4   0   2   41.78    3.46
   0   4   2   39.08    4.69
  -4   0   2   41.12    3.91
   0  -4   2   45.43    3.92
   4   0   3   25.15    2.94
  -4   0   3   30.84    4.50
   0   4   3   32.15    2.94
   0  -4   3   25.77    3.65
   0  -4   3   24.21    4.30
   4   0   3   30.37    4.91
   0   4   3   30.31    4.11
   4   0   3   30.48    3.63
  -4   0   3   41.04    6.25
   0  -4   3   24.40    3.17
   0   4   3   28.64    4.76
  -4   0   3   31.02    3.58
  -4   0   3   28.49    3.24
   0   4   4  584.48   15.81
   0  -4   4  607.77   19.30
   4   0   4  574.77   15.45
  -4   0   4  601.06   20.09
   4   0   4  481.56   20.49
   0   4   4  578.45   17.25
   0  -4   4  652.56   20.29
  -4   0   4  620.66   20.90
   0   4   4  647.91   21.19
  -4   0   4  587.73   16.93
   0  -4   4  597.10   15.40
   4   0   5   72.58    7.40
   0  -4   5   81.23    7.30
   0   4   5   76.09    5.63
  -4   0   5   68.06    6.78
   0   4   5   83.63    6.16
   0   4   5   79.97    3.61
   4   0   5   72.28    7.41
   0  -4   5   81.07    7.47
  -4   0   5   76.89    7.83
   0  -4   5   75.48    5.49
   0   4   5   82.91    7.62
  -4   0   5   79.76    5.72
   4   0   5   87.01    8.02
  -4   0   6    1.15    2.86
   0  -4   6    6.26    3.31
   4   0   6    5.86    3.74
   0   4   6    3.91    3.36
   0   4   6    2.43    2.21
   4   0   6    0.86    2.15
   0  -4   6    4.39    3.05
   0   4   6    2.45    2.54
   0   4   6    3.58    1.35
  -4   0   6   -0.26    3.73
   0  -4   6    3.27    2.40
   0   4   6    0.75    3.90
  -4   0   6   -1.22    2.36
   4   0   6    4.01    4.80
   0  -4   7   11.03    3.50
   0   4   7   11.11    3.31
  -4   0   7   12.30    3.70
   4   0   7    9.95    4.00
   0   4   7   15.14    4.46
   0  -4   7   11.56    3.65
   0   4   7   11.39    2.00
   4   0   7   13.51    3.84
  -4   0   7   12.73    4.45
   0  -4   7   10.28    2.79
   4   0   7   23.93    6.12
  -4   0   7   12.28    2.91
   0   4   7    4.15    4.31
   4   0   8  192.13   13.34
   0  -4   8  184.59   13.01
  -4   0   8  166.23   12.96
   0   4   8  203.20   12.00
   4   0   8  177.95   12.17
   0   4   8  166.70    8.34
   0  -4   8  186.57   13.01
  -4   0   8  177.74   13.00
   0   4   8  190.64   13.27
   0  -4   8  174.37    9.52
  -4   0   8  177.37   10.12
   4   0   8  181.29   13.06
   0   4   8  188.97   13.11
   0  -4   9   54.63    7.62
   0   4   9   66.76    7.27
   0   4   9   57.37    7.53
  -4   0   9   62.77    7.94
   4   0   9   64.15    8.20
   4   0   9   60.33    7.37
   0  -4   9   62.10    7.62
   0   4   9   52.66    5.15
  -4   0   9   43.95    7.26
   0   4   9   64.49    8.22
   4   0   9   66.33    8.63
  -4   0   9   58.83    6.12
  -4   0   9   51.04    5.56
   0  -4   9   55.74    5.48
   4   0  10    4.30    2.61
   0   4  10    7.66    3.48
   0   4  10    8.05    4.01
   0  -4  10    4.77    3.32
  -4   0  10    1.15    2.74
   0   4  10    4.33    1.98
   0  -4  10    5.51    3.22
   4   0  10    5.75    3.40
  -4   0  10    3.71    3.38
  -4   0  10    4.67    2.56
   0  -4  10    6.95    3.14
  -4   0  10    6.89    3.21
   4   0  10    8.15    4.64
   0   4  10    1.95    3.84
   0  -4  11   29.56    4.53
   4   0  11   29.17    6.09
   0   4  11   33.11    6.39
   0   4  11   31.20    5.62
  -4   0  11   33.08    6.80
   0  -4  11   32.98    6.47
   0  -4  11   27.30    5.99
   0   4  11   15.74    4.33
   4   0  11   35.92    6.08
  -4   0  11   25.17    6.20
  -4   0  11   26.92    4.77
  -4   0  11   25.52    4.87
   0   4  11   33.89    7.26
   4   0  11   26.80    5.88
   0  -4  11   39.54    6.09
  -4   0  12  236.75   17.39
   0  -4  12  227.38   13.16
   4   0  12  246.42   17.00
   0   4  12  231.89   16.17
   0   4  12  245.24   13.21
   4   0  12  249.84   16.39
   0  -4  12  233.82   16.82
  -4   0  12  213.75   15.46
  -4   0  12  245.24   17.43
  -4   0  12  240.62   13.53
   4   0  12  226.12   16.52
   0   4  12  234.47   17.38
   0   4  12  267.28   17.85
   0  -4  12  222.75   13.18
  -4   0  12  241.19   14.40
   4   0  13   22.31    5.75
   0  -4  13   18.93    4.16
   0   4  13   27.24    5.70
   0   4  13   22.51    5.59
  -4   0  13   15.53    4.96
   0   4  13   23.08    4.43
   4   0  13   22.04    5.44
  -4   0  13   15.93    5.87
   4   0  13   27.85    7.06
  -4   0  13   23.86    4.67
   0  -4  13   25.34    5.14
   0   4  13   13.76    4.88
  -4   0  13   25.32    4.92
   0  -4  14    3.72    2.92
  -4   0  14    2.49    3.21
   0   4  14    8.49    3.08
  -4   0  14    4.77    4.62
   0   4  14    6.64    4.95
   0  -4  14    3.67    3.01
  -4   0  14    7.65    3.54
  -4   0  14    8.48    3.47
   4   0  14    7.95    4.71
   0  -4  15   35.32    6.14
   0   4  15   29.22    5.42
  -4   0  15   29.97    7.42
   0   4  15   18.66    7.94
  -4   0  15   33.87    5.72
   0  -4  15   27.04    5.28
  -4   0  15   30.84    6.04
   4   0  15   38.24    7.96
   0   4  16  148.69   13.24
  -4   0  16  184.25   13.51
   4   0  16  183.99   17.24
   0  -4  16  171.29   13.63
   0   4  16  202.39   18.04
  -4   0  16  176.11   14.00
   0  -4  16  191.80   14.28
   0   4  17    6.94    3.31
   0  -4  17    0.73    1.99
  -4   0  17   -0.61    3.26
  -4   0  17   -0.29    2.71
   4   0  17    1.76    4.41
   0   4  17    3.84    4.42
   0  -4  17    6.59    4.16
   0  -4  18    3.57    3.04
   4   0  18    4.88    5.68
  -4   0  18    3.67    3.38
   0   4  18   -1.63    4.28
   0  -4  18   -0.23    2.80
   0  -4  19   25.38    6.15
   4   0  19   12.95    6.10
  -4   0  19   18.19    6.08
   0   4  19   23.28    7.42
   4   0  20   25.95    8.00
  -4   0  20   28.37    6.22
   0  -4  20   31.45    7.12
   0   4  20   35.93    9.00
   0  -4  21   -3.51    3.09
   0   4  21    6.09    5.15
  -4   0  21   -0.59    2.80
   4   0  22   -4.92    5.19
   0   4  22   -0.57    3.80
   0   4  23    3.48    4.32
   4   0  23    5.47    5.96
   4   0  24    5.47    4.23
  -1   4 -23   -0.68    5.28
   1  -4 -23    0.06    5.38
   4   1 -23   -3.06    5.50
  -1   4 -23    4.38    6.11
   4   1 -23    3.61    5.27
  -4  -1 -23    2.94    5.01
   4   1 -22   -5.00    6.83
  -1   4 -22   -1.41    5.59
   1  -4 -22    4.78    6.15
   1  -4 -22    0.26    3.19
   4   1 -22   -2.65    4.11
  -4  -1 -22    9.32    4.74
  -1   4 -22    3.43    4.18
  -1   4 -21    9.33    6.53
   4   1 -21   10.48    7.82
   1  -4 -21    8.51    6.10
   4   1 -21   14.43    5.71
  -4  -1 -21   21.69    7.50
  -1   4 -21   10.54    6.28
   1  -4 -21   -2.77    3.63
  -1   4 -20    2.23    4.16
   1  -4 -20   -5.04    5.41
   4   1 -20    1.61    6.08
  -4  -1 -20    7.62    5.05
   4   1 -20   -1.76    5.21
   1  -4 -20    4.11    3.75
  -1   4 -20    0.21    4.08
   4   1 -19   11.72    6.88
   1  -4 -19   10.85    5.88
  -1   4 -19    3.90    5.63
   1  -4 -19   16.53    5.54
   4   1 -19    4.80    4.39
  -4  -1 -19    9.03    6.30
  -1   4 -19   18.50    8.35
   1  -4 -18   16.59    6.86
  -1   4 -18   16.08    6.90
   4   1 -18   21.52    8.04
   1  -4 -18   20.21    5.83
  -4  -1 -18    8.42    4.97
   4   1 -18    7.65    4.48
  -1   4 -18   12.60    5.47
   1  -4 -18    9.66    3.69
   1  -4 -17    3.92    4.18
   4   1 -17   -2.10    5.56
  -1   4 -17   10.38    6.57
  -4  -1 -17    5.18    4.77
   1  -4 -17   11.34    4.66
   4   1 -17   12.50    5.61
  -1   4 -17   10.95    5.40
  -4  -1 -17    6.02    3.57
   1  -4 -17   13.34    4.28
  -1   4 -17    8.26    3.61
  -1   4 -16    4.77    4.43
   4   1 -16   21.74    8.40
   1  -4 -16    3.48    3.59
   1  -4 -16    8.76    3.98
   4   1 -16   -0.25    3.89
  -4  -1 -16   10.31    5.30
  -1   4 -16    5.83    4.41
   1  -4 -16    4.85    3.66
   1  -4 -16    6.33    3.37
  -4  -1 -16    6.24    3.63
  -1   4 -16    9.30    3.97
  -1   4 -15   29.93    7.75
   1  -4 -15   23.85    6.77
   4   1 -15   20.94    7.65
  -4  -1 -15    7.80    4.55
   4   1 -15   23.42    6.14
  -1   4 -15   15.71    6.26
   1  -4 -15   17.85    5.08
   1  -4 -15   26.38    5.89
   1  -4 -15   19.11    4.51
  -4  -1 -15   20.56    5.61
  -1   4 -15   26.99    5.29
   1  -4 -14   35.30    7.65
  -1   4 -14   33.72    7.88
   4   1 -14   31.08    7.68
  -1   4 -14   23.93    6.43
   4   1 -14   19.44    5.99
   1  -4 -14   33.66    6.43
  -4  -1 -14   18.45    6.52
   1  -4 -14   30.03    5.87
   1  -4 -14   32.27    5.51
  -4  -1 -14   25.05    5.47
   4   1 -14   33.22    7.11
  -1   4 -14   30.88    5.52
  -1   4 -13   15.05    5.93
   1  -4 -13    9.50    4.42
   1  -4 -13   17.30    5.37
   4   1 -13   17.66    6.63
   1  -4 -13   21.29    5.54
  -1   4 -13   17.16    5.85
  -4  -1 -13   16.37    5.84
   4   1 -13   15.21    5.63
   1  -4 -13   18.28    4.27
   4   1 -13   22.01    5.90
   1  -4 -13   18.08    4.14
  -4  -1 -13   16.43    4.35
  -4  -1 -13   16.40    5.16
  -1   4 -13   16.96    4.24
   1  -4 -12   14.23    5.85
   1  -4 -12   21.77    5.61
  -1   4 -12   16.61    5.89
   4   1 -12   17.41    5.81
  -4  -1 -12   13.90    5.10
  -1   4 -12   24.23    6.30
   1  -4 -12   22.79    5.21
   1  -4 -12   20.47    4.34
   4   1 -12   11.26    3.82
   1  -4 -12   15.88    3.75
   4   1 -12   19.14    5.17
  -1   4 -12   21.45    5.67
  -1   4 -12   21.03    4.30
  -4  -1 -12   19.07    4.91
  -1   4 -11   49.73    8.68
   4   1 -11   77.82    7.34
   4   1 -11   64.56    9.42
   1  -4 -11   47.81    8.89
   1  -4 -11   79.00    8.98
   1  -4 -11   72.64    6.91
  -4  -1 -11   80.11    9.67
   1  -4 -11   66.90    7.92
  -1   4 -11   75.95    9.68
   4   1 -11   77.03    9.03
   4   1 -11   75.98    9.36
   1  -4 -11   69.36    6.61
  -1   4 -11   60.27    8.61
  -4  -1 -11   74.25    9.16
  -1   4 -11   62.25    7.46
  -1   4 -10   63.59    8.93
   4   1 -10   54.24    8.07
   1  -4 -10   48.83    7.12
   1  -4 -10   55.47    7.99
   4   1 -10   44.67    5.56
   1  -4 -10   64.17    7.54
   1  -4 -10   45.41    5.44
  -4  -1 -10   50.59    7.84
   4   1 -10   47.01    7.05
   1  -4 -10   54.83    5.42
   4   1 -10   63.08    8.02
  -1   4 -10   60.95    8.42
  -1   4 -10   53.01    6.18
  -4  -1 -10   54.68    7.87
  -1   4  -9    0.95    3.76
   1  -4  -9    4.75    4.20
   4   1  -9   -1.82    2.24
   4   1  -9    1.25    4.37
   1  -4  -9    2.03    3.17
   1  -4  -9   -1.51    2.37
  -4  -1  -9   -0.56    3.24
   4   1  -9    2.50    3.52
  -1   4  -9   -4.37    4.42
   1  -4  -9    3.45    2.15
   4   1  -9    0.73    2.38
  -1   4  -9    1.33    2.80
   1  -4  -9   -0.14    1.73
  -4  -1  -9    3.88    3.28
  -1   4  -9   -1.60    2.35
   1  -4  -8    4.25    4.23
   4   1  -8   -1.24    2.26
   4   1  -8    0.45    3.52
  -1   4  -8    6.43    4.29
   1  -4  -8    2.28    3.49
   4   1  -8   -9.18    4.44
   1  -4  -8    2.41    2.48
   1  -4  -8    0.95    1.78
  -1   4  -8   -4.12    4.09
  -4  -1  -8    0.06    3.54
   1  -4  -8    0.32    1.72
  -1   4  -8   -1.74    3.50
   4   1  -8    2.13    2.58
  -1   4  -8   -1.05    1.92
  -4  -1  -8   -0.66    3.04
   1  -4  -7   88.12    9.14
   1  -4  -7   92.01    7.41
   4   1  -7   96.16    9.99
  -1   4  -7   91.06    8.93
  -4  -1  -7   80.26    5.37
  -4  -1  -7   73.31    8.77
   1  -4  -7   79.75    7.15
   1  -4  -7   84.91    5.19
   4   1  -7   81.54    8.14
   1  -4  -7   74.82    5.16
   4   1  -7   83.55    8.41
  -4  -1  -7   80.02    8.07
   4   1  -7   73.36    5.63
  -1   4  -7   89.27    6.87
   1  -4  -6   45.75    7.53
   1  -4  -6   51.41    5.18
   4   1  -6   54.33    7.63
  -1   4  -6   41.38    6.37
  -4  -1  -6   47.85    3.70
   1  -4  -6   47.00    3.39
   4   1  -6   41.11    6.13
  -4  -1  -6   41.09    6.62
   1  -4  -6   44.19    5.57
   1  -4  -6   42.29    3.51
   4   1  -6   37.89    5.92
  -1   4  -6   43.69    4.88
   4   1  -6   71.47    5.30
  -4  -1  -6   47.92    6.12
   4   1  -5  151.62   11.11
  -1   4  -5  126.46    9.75
  -4  -1  -5  143.49    5.73
   1  -4  -5  135.41    7.51
  -4  -1  -5  130.68    9.89
   1  -4  -5  146.69    8.74
   4   1  -5  143.48   10.17
   1  -4  -5  135.35    5.74
   4   1  -5  153.62   10.24
   1  -4  -5  163.02   11.25
  -1   4  -5  131.39    7.71
  -4  -1  -5  139.22    9.60
   4   1  -5  136.40    6.81
   1  -4  -4    2.05    1.99
  -1   4  -4    2.46    3.17
  -1   4  -4    9.52    4.55
  -4  -1  -4    2.44    1.37
   1  -4  -4    0.87    2.21
  -1   4  -4   -1.49    2.56
   4   1  -4    5.67    2.98
  -4  -1  -4    3.53    2.69
   4   1  -4    1.97    1.82
  -1   4  -4    1.50    2.12
   1  -4  -3   26.46    2.50
  -1   4  -3   36.00    4.59
   1  -4  -3   27.63    3.93
  -1   4  -3   26.77    4.93
  -4  -1  -3   29.26    2.55
  -1   4  -3   34.54    4.96
   4   1  -3   31.92    4.87
  -4  -1  -3   29.11    4.65
  -1   4  -3   30.19    3.82
   4   1  -3   28.25    3.33
  -4  -1  -3   33.64    4.66
  -1   4  -2   36.70    3.87
  -1   4  -2   26.39    4.23
  -4  -1  -2   38.72    3.11
   1  -4  -2   25.01    4.08
  -4  -1  -2   32.27    4.53
   4   1  -2   27.82    4.04
  -1   4  -2   34.42    4.85
   4   1  -2   32.08    3.55
   4   1  -2   37.53    3.63
  -4  -1  -2   28.74    4.25
  -1   4  -2   32.20    3.95
   1  -4  -1    0.65    2.26
  -1   4  -1    2.14    1.43
  -1   4  -1    5.22    2.55
   1  -4  -1    4.49    1.53
  -4  -1  -1    8.10    2.68
   4   1  -1    5.02    2.57
   4   1  -1    7.85    3.31
  -1   4  -1    8.28    3.11
  -4  -1  -1    2.65    3.13
  -4  -1  -1    4.89    2.86
   4   1  -1    3.74    2.33
  -1   4  -1    1.88    2.20
   1  -4  -1    8.46    3.60
   1  -4   0   52.07    5.15
  -1   4   0   50.79    5.52
   1  -4   0   48.99    3.71
   4   1   0   60.22    4.74
  -1   4   0   47.60    3.85
  -4  -1   0   53.86    5.41
   4   1   0   54.04    5.25
  -1   4   0   48.99    4.96
  -4  -1   0   49.39    4.71
   4   1   0   48.87    4.78
  -1   4   0   56.67    5.28
   1  -4   0   52.76    5.33
   1  -4   1    2.82    2.60
   1  -4   1    7.69    2.04
   4   1   1    3.61    1.71
   1  -4   1    9.01    2.54
  -1   4   1    2.77    1.40
  -1   4   1    6.81    3.19
   4   1   1    2.48    2.26
  -1   4   1    8.10    2.85
  -1   4   1    6.20    2.98
   1  -4   1   10.33    3.57
   4   1   1    9.77    3.52
  -4  -1   1    7.57    2.43
   1  -4   2   28.59    3.58
   1  -4   2   30.19    4.74
  -1   4   2   33.71    4.74
   1  -4   2   32.45    4.16
   4   1   2   30.77    2.83
   4   1   2   34.92    2.45
   4   1   2   35.46    5.30
  -4  -1   2   37.09    3.72
  -1   4   2   32.81    4.58
   1  -4   2   29.25    3.96
   1  -4   3   59.45    5.40
  -1   4   3   38.02    2.72
  -4  -1   3   30.14    4.85
   4   1   3   31.47    2.51
  -1   4   3   37.28    4.86
   1  -4   3   35.66    4.54
   4   1   3   27.47    4.37
  -1   4   3   31.70    2.62
  -1   4   3   30.24    4.50
  -4  -1   3   39.58    3.30
   1  -4   3   31.55    4.22
  -1   4   4    4.98    2.03
   1  -4   4    1.34    2.29
  -4  -1   4    3.98    3.35
  -1   4   4    3.13    3.04
   1  -4   4    7.07    3.39
   4   1   4    1.98    2.79
  -4  -1   4   11.15    5.48
  -1   4   4    1.82    1.35
   1  -4   4    1.67    2.78
  -4  -1   4    3.88    1.82
  -4  -1   4    2.37    1.83
  -1   4   4    5.86    3.60
  -1   4   5  130.29    7.27
   1  -4   5  130.81    9.13
  -4  -1   5  146.59   10.16
   4   1   5  125.76    9.39
  -1   4   5  142.48    8.93
   1  -4   5  128.95    9.36
  -1   4   5  135.26    5.86
  -4  -1   5  153.80   10.77
   1  -4   5  135.19    8.00
  -4  -1   5  137.12    6.84
  -1   4   5  147.99   10.08
   4   1   6    7.44    6.13
  -4  -1   6   49.99    6.49
  -1   4   6   56.59    5.38
   1  -4   6   52.35    6.63
  -1   4   6   44.99    5.92
   4   1   6   49.65    6.14
   1  -4   6   43.91    6.06
  -1   4   6   65.39    3.83
  -4  -1   6   46.84    6.43
  -1   4   6   41.42    3.54
  -4  -1   6   40.95    3.97
   1  -4   6   37.33    4.65
   4   1   6   31.02    7.65
  -1   4   6   46.10    6.23
  -4  -1   7   74.59    8.31
   4   1   7   87.73    8.51
  -1   4   7   89.27    7.31
   1  -4   7   85.20    8.57
  -1   4   7   42.92    7.97
   1  -4   7   91.23    8.63
  -1   4   7   82.91    5.10
   4   1   7  117.66    9.53
  -1   4   7   83.87    5.51
  -1   4   7   88.01    9.02
  -4  -1   7   83.82    8.83
  -4  -1   7   80.68    5.81
  -1   4   7   87.07    8.51
   1  -4   7   71.29    6.61
   4   1   7   87.89    9.22
   1  -4   8    7.28    3.92
  -4  -1   8    1.10    2.94
   4   1   8    4.19    3.16
  -1   4   8   -0.86    2.22
   1  -4   8   -2.20    2.88
  -1   4   8   -1.57    1.52
   4   1   8    1.81    2.37
  -4  -1   8    4.55    3.83
  -1   4   8    0.48    1.86
   4   1   8    8.14    4.96
  -4  -1   8    1.37    1.72
  -1   4   8    2.65    2.45
  -1   4   8    3.53    3.84
  -4  -1   8    3.10    2.16
   1  -4   8   -0.86    2.91
   4   1   9    1.99    2.43
  -1   4   9    0.09    2.30
  -4  -1   9   -3.18    3.42
   1  -4   9   -0.79    3.23
   4   1   9    1.70    3.08
  -1   4   9   -2.36    2.02
   1  -4   9    3.19    3.13
  -1   4   9    0.38    1.89
  -4  -1   9   -3.12    3.93
  -4  -1   9   -1.91    2.22
  -4  -1   9   -0.31    1.91
  -1   4   9   -0.40    2.30
  -1   4   9   -0.61    3.39
   1  -4   9   -0.14    2.74
   4   1   9    3.75    4.06
  -4  -1  10   49.84    7.25
  -1   4  10   51.85    6.72
   1  -4  10   44.74    7.22
   4   1  10   55.02    8.04
  -4  -1  10   52.49    7.30
   4   1  10   52.91    6.89
   1  -4  10   65.36    8.28
  -1   4  10   52.16    5.34
  -4  -1  10   57.37    5.35
  -4  -1  10   44.62    7.58
  -1   4  10   59.05    8.08
   1  -4  10   52.83    6.38
  -4  -1  10   48.88    5.53
  -1   4  10   57.18    7.77
   4   1  10   54.12    8.40
  -1   4  11   67.46    8.16
   4   1  11   66.85    9.22
   4   1  11   77.27    9.64
   1  -4  11   72.82    9.41
  -4  -1  11   72.60    9.52
  -1   4  11   40.18    5.94
   4   1  11   61.39    7.73
   1  -4  11   51.65    8.31
  -4  -1  11   61.67    8.28
  -4  -1  11   53.78    9.26
  -1   4  11   70.64    9.33
  -1   4  11   66.83    9.01
   1  -4  11   67.67    7.49
  -4  -1  11   66.69    6.36
  -4  -1  11   70.76    6.75
   4   1  11   38.26    9.52
   4   1  12   20.03    5.33
  -1   4  12   17.29    4.77
  -4  -1  12   14.26    4.98
  -1   4  12    9.86    4.00
   4   1  12   17.78    4.73
  -4  -1  12   24.12    5.42
   1  -4  12   19.49    5.39
  -4  -1  12   24.47    6.69
  -1   4  12   11.68    4.80
  -4  -1  12   22.56    4.28
  -1   4  12   17.99    5.04
  -4  -1  12   14.85    3.78
   1  -4  12   18.25    4.51
   4   1  12   14.65    4.98
   4   1  13   12.81    4.62
  -1   4  13   16.29    4.64
   1  -4  13   12.97    3.96
  -4  -1  13   10.40    5.37
   4   1  13   13.87    4.48
  -1   4  13   13.43    3.88
  -4  -1  13   15.58    5.94
  -4  -1  13   11.23    3.26
   1  -4  13   15.63    4.55
  -4  -1  13   19.17    4.26
   4   1  13   20.57    6.03
  -1   4  13   14.59    4.46
  -1   4  13   10.21    4.28
   1  -4  14   30.57    5.76
   4   1  14   18.37    5.26
  -1   4  14   29.15    5.30
  -4  -1  14   23.48    6.38
  -4  -1  14   31.38    5.14
  -4  -1  14   26.55    4.93
   1  -4  14   26.91    5.87
   4   1  14   18.07    5.36
  -1   4  14   36.59    7.34
   1  -4  15   26.85    5.49
  -1   4  15   19.36    4.29
  -4  -1  15   19.17    6.17
  -1   4  15   13.57    5.65
   1  -4  15   17.10    4.87
   4   1  15   12.83    6.39
  -4  -1  15   19.44    4.31
  -4  -1  15   18.76    4.45
  -1   4  16    4.12    3.23
   1  -4  16    9.67    4.17
  -4  -1  16   13.79    4.38
  -4  -1  16    8.30    3.36
   4   1  16    8.67    5.05
  -1   4  16    9.22    5.01
   1  -4  16   11.79    5.16
  -1   4  17    3.65    3.32
   1  -4  17    7.39    2.86
  -4  -1  17    4.74    3.13
   4   1  17   13.76    6.49
  -1   4  17   10.16    5.73
   1  -4  17    9.34    4.69
  -4  -1  17   10.38    4.18
  -4  -1  18   10.85    4.05
   4   1  18   17.02    6.79
  -4  -1  18    7.19    3.77
  -1   4  18   16.73    6.16
   1  -4  18   15.29    5.31
  -1   4  19    5.66    4.81
   1  -4  19    6.42    4.08
   4   1  19   10.45    5.83
  -4  -1  19    8.57    4.10
  -4  -1  20    5.13    3.37
  -1   4  20   -2.29    4.75
   4   1  20    7.21    5.67
   1  -4  20    3.82    4.86
   1  -4  21    3.25    2.80
  -1   4  21   15.08    6.89
   4   1  21    7.73    5.16
   4   1  22    2.20    4.26
  -1   4  22    7.92    4.77
  -1   4  23    5.99    5.85
   4   1  23    7.74    5.48
  -2   4 -23    8.50    7.78
   4   2 -23   38.61   11.61
   2  -4 -23   38.30   10.60
   4   2 -23    7.75    5.12
  -2   4 -23    6.61    6.30
  -4  -2 -23   12.50    7.01
   2  -4 -22   20.42    8.03
  -2   4 -22   20.94    9.20
   4   2 -22   21.54    8.64
  -2   4 -22   19.61    9.48
   4   2 -22   13.31    6.63
   2  -4 -22    8.18    4.59
  -4  -2 -22   21.14    7.80
   4   2 -21   29.10    9.97
   2  -4 -21   39.23    9.68
  -2   4 -21   26.80   10.24
  -4  -2 -21   22.38    8.17
   2  -4 -21   34.43    7.85
  -2   4 -21   33.44   10.00
   4   2 -21   24.10    7.82
   2  -4 -20   21.44    8.24
  -2   4 -20    6.02    5.99
   4   2 -20   -2.94    6.36
  -4  -2 -20   11.92    6.30
   4   2 -20   11.45    5.69
   2  -4 -20   13.87    5.18
  -2   4 -20    0.59    5.65
  -2   4 -19   28.79    8.92
   4   2 -19   52.23   11.35
   2  -4 -19   41.74    9.74
   4   2 -19   31.89    7.89
   2  -4 -19   32.11    7.23
  -4  -2 -19   37.05    8.94
  -2   4 -19   34.52   10.19
   4   2 -18   36.84   10.07
  -2   4 -18   22.05    7.89
   2  -4 -18   31.92    6.41
   4   2 -18   34.75    8.62
  -4  -2 -18   13.17    5.41
  -4  -2 -18   18.25    7.93
   2  -4 -18   25.63    6.12
  -2   4 -18   26.25    8.34
  -2   4 -17   69.84   11.97
   4   2 -17   85.96   13.78
   2  -4 -17   64.35   11.07
  -4  -2 -17   76.10   11.53
  -4  -2 -17   46.81    8.09
  -2   4 -17   68.95   11.91
   4   2 -17   69.06   11.08
   2  -4 -17   56.46    9.54
  -2   4 -17   74.77    9.71
   2  -4 -17   64.79    8.60
  -4  -2 -17   62.41    9.25
   4   2 -16    4.46    4.72
   2  -4 -16    4.97    4.60
  -2   4 -16    6.14    4.71
  -4  -2 -16   10.56    5.73
   4   2 -16   16.85    6.33
   2  -4 -16   12.22    3.97
  -2   4 -16   -0.14    4.96
   2  -4 -16    6.71    3.46
  -4  -2 -16    9.45    4.23
  -2   4 -16    6.80    3.69
   2  -4 -15   41.27    8.22
  -2   4 -15   29.06    8.48
   4   2 -15   37.40    8.66
   4   2 -15   44.01    8.54
   2  -4 -15   34.68    7.43
  -2   4 -15   57.64   10.51
   2  -4 -15   43.25    6.67
  -4  -2 -15   48.16    8.91
   2  -4 -15   37.63    6.40
  -4  -2 -15   36.23    6.55
  -2   4 -15   48.88    7.42
   4   2 -14   64.21   10.98
  -2   4 -14   51.42    9.10
   2  -4 -14   42.72    8.46
   2  -4 -14   55.73    9.38
   4   2 -14   48.13    9.01
  -4  -2 -14   60.62    9.23
   2  -4 -14   40.04    7.56
   2  -4 -14   53.85    7.13
  -2   4 -14   53.35    9.65
   2  -4 -14   53.21    7.10
  -4  -2 -14   55.79    7.80
  -2   4 -14   58.71    7.78
  -2   4 -13   40.25    8.35
   4   2 -13   37.68    7.95
   2  -4 -13   52.96    8.83
   2  -4 -13   51.89    8.22
   4   2 -13   57.90    8.78
  -4  -2 -13   34.84    7.43
   2  -4 -13   48.33    7.65
  -2   4 -13   36.87    8.65
   2  -4 -13   54.65    6.67
   2  -4 -13   44.09    6.17
   4   2 -13   38.86    7.23
  -4  -2 -13   42.21    6.74
  -2   4 -13   50.47    6.84
   4   2 -12   23.07    6.12
   2  -4 -12   18.49    5.02
   2  -4 -12   20.87    5.77
  -2   4 -12   27.44    6.76
   2  -4 -12   20.54    4.24
   4   2 -12   16.34    5.70
  -2   4 -12   27.12    6.84
   2  -4 -12   16.33    4.18
  -4  -2 -12   19.78    5.80
   2  -4 -12   22.03    4.40
   4   2 -12   15.79    4.90
  -2   4 -12   12.60    4.19
  -4  -2 -12   23.73    5.73
  -2   4 -12   18.76    4.21
  -2   4 -11   56.37    8.82
   4   2 -11   19.95    5.64
   2  -4 -11   62.93    8.50
   2  -4 -11   59.13    8.38
   2  -4 -11   56.37    6.32
  -2   4 -11   67.63    9.35
   2  -4 -11   58.64    8.07
   4   2 -11   63.47    8.82
  -4  -2 -11   54.64    8.52
  -2   4 -11   66.82    9.26
   2  -4 -11   56.16    6.37
   4   2 -11   70.88    9.36
  -2   4 -11   61.78    7.74
  -4  -2 -11   58.91    8.34
   2  -4 -10  114.33   10.02
  -2   4 -10  104.73   11.52
   2  -4 -10  103.46   10.53
   4   2 -10  108.15   10.44
  -4  -2 -10  114.83   10.35
   2  -4 -10   94.07    7.29
   2  -4 -10   98.87    9.69
   2  -4 -10  104.82    8.05
   4   2 -10  111.93   10.84
  -2   4 -10  107.06   11.31
  -4  -2 -10  100.35   10.51
  -2   4 -10  102.15    9.07
   2  -4  -9  238.90   14.08
  -2   4  -9  258.88   16.83
   4   2  -9  240.02   10.61
   2  -4  -9  249.03   10.74
  -4  -2  -9  290.54   15.98
   2  -4  -9  337.33   17.02
   4   2  -9  261.51   15.39
  -4  -2  -9  265.96   16.49
   2  -4  -9  263.67   11.95
   4   2  -9  250.51   16.45
   2  -4  -9  282.42   16.69
  -2   4  -9  240.85   13.53
   2  -4  -8   56.31    6.36
   2  -4  -8   52.23    7.34
  -2   4  -8   44.02    7.28
   4   2  -8   -7.74    5.12
   4   2  -8   47.07    4.29
   4   2  -8   43.20    6.33
   2  -4  -8   59.39    6.95
  -4  -2  -8   53.56    6.83
  -2   4  -8  -10.95    3.89
   2  -4  -8   52.21    4.41
   4   2  -8   53.74    7.57
   2  -4  -8   52.94    5.11
  -2   4  -8   23.14    5.80
  -4  -2  -8   64.29    7.94
   2  -4  -7  426.16   16.36
  -2   4  -7  406.05   19.13
  -2   4  -7  422.64   19.16
   4   2  -7  448.62   19.51
   2  -4  -7  409.25   18.14
   2  -4  -7  390.27   12.20
  -4  -2  -7  433.37   18.17
   4   2  -7  388.86   19.73
   2  -4  -7  406.72   14.08
   4   2  -7  392.01   12.26
   2  -4  -7  427.46   19.44
  -2   4  -7  404.43   16.68
  -4  -2  -7  438.30   20.03
   2  -4  -6   71.11    6.31
  -4  -2  -6   70.20    3.56
   2  -4  -6   62.39    7.82
  -2   4  -6   65.64    7.64
  -2   4  -6   71.26    7.98
   2  -4  -6   64.25    6.78
   4   2  -6   71.97    7.96
  -4  -2  -6   69.27    7.21
   2  -4  -6   71.23    4.07
   2  -4  -6   71.32    5.17
   4   2  -6   78.06    8.06
  -4  -2  -6   73.86    7.86
  -2   4  -6   61.53    6.10
   4   2  -6   65.18    4.21
  -2   4  -5  246.80   12.77
  -2   4  -5  227.68   13.73
   2  -4  -5  239.25   10.27
   2  -4  -5  251.07    7.19
   4   2  -5  273.50   14.22
   2  -4  -5  248.22   12.65
  -2   4  -5  216.52   13.28
   4   2  -5  263.61   14.15
   2  -4  -5  241.91    9.44
   2  -4  -5  252.46   13.83
  -4  -2  -5  257.63   13.80
  -2   4  -5  262.19   11.96
   4   2  -5  239.08    7.95
  -2   4  -4   56.65    5.90
  -2   4  -4   67.29    7.76
   2  -4  -4   54.30    4.45
   2  -4  -4   68.46    6.44
  -2   4  -4   70.02    8.21
   4   2  -4   46.18    6.19
   2  -4  -4   59.16    4.62
  -4  -2  -4   56.10    5.22
  -2   4  -4   59.71    6.78
  -4  -2  -4   63.69    6.83
   2  -4  -4   64.38    7.30
  -2   4  -4   46.01    5.30
   4   2  -4   78.02    4.16
   2  -4  -3  120.86    4.85
  -2   4  -3  113.24    7.32
   2  -4  -3  116.82    8.08
  -2   4  -3  110.25    8.46
   4   2  -3  107.12    8.21
  -4  -2  -3   90.92    6.68
  -2   4  -3  113.29    8.41
   4   2  -3  113.78    4.82
  -2   4  -3  109.92    7.37
  -4  -2  -3  110.29    8.23
   4   2  -3  105.23    5.03
  -2   4  -2   75.27    5.62
   2  -4  -2   83.35    6.72
   2  -4  -2   93.22    4.08
  -2   4  -2   37.63    6.72
  -4  -2  -2   76.04    6.21
  -2   4  -2   76.05    6.59
   4   2  -2   87.12    7.16
  -2   4  -2   95.30    6.89
  -4  -2  -2   89.32    7.07
  -2   4  -2   84.22    6.46
   4   2  -2   79.95    4.53
  -2   4  -1    5.51    3.23
   2  -4  -1   16.75    3.49
   2  -4  -1   15.95    2.37
  -2   4  -1   12.52    3.40
   4   2  -1   13.00    3.51
  -4  -2  -1   13.95    3.76
  -2   4  -1   16.09    3.25
   4   2  -1   13.91    2.70
  -4  -2  -1   11.66    3.15
   2  -4   0    5.62    1.53
   2  -4   0    2.15    2.65
  -2   4   0    5.25    2.59
   2  -4   0   -0.25    1.91
  -4  -2   0    3.94    3.58
  -2   4   0   -0.29    2.50
   4   2   0    4.27    2.84
   4   2   0    4.14    3.24
   2  -4   0    3.46    3.50
  -4  -2   0    2.10    2.19
  -2   4   0    1.41    2.57
   2  -4   1   27.66    4.36
   2  -4   1   26.56    2.65
   4   2   1   24.71    2.86
  -2   4   1   40.29    5.70
  -2   4   1   29.24    2.92
   2  -4   1   33.30    3.81
  -4  -2   1   38.99    5.85
  -2   4   1   31.56    4.63
   4   2   1   30.05    4.01
   2  -4   1   39.99    5.34
   4   2   1   24.56    4.40
  -2   4   1   28.41    4.42
  -4  -2   1   29.50    3.48
   2  -4   2   94.21    5.71
   2  -4   2   98.18    7.33
   2  -4   2  101.20    6.81
   4   2   2   89.83    4.10
  -2   4   2   92.78    7.38
   4   2   2   93.45    6.38
   4   2   2   57.07    7.76
  -2   4   2   97.26    7.62
   2  -4   2   95.40    7.07
  -4  -2   2  101.66    5.14
   2  -4   3   95.64    6.73
  -4  -2   3   99.95    8.17
  -2   4   3  104.16    4.66
   2  -4   3  108.24    8.14
  -2   4   3   98.82    7.76
   2  -4   3   92.19    7.43
  -2   4   3  100.79    5.83
   2  -4   3   95.54    7.38
   4   2   3  113.12    9.03
  -2   4   3   98.04    8.04
  -4  -2   3  107.60    4.79
  -2   4   4   54.53    4.17
  -4  -2   4   48.38    5.93
   2  -4   4   49.00    5.56
   4   2   4   40.67    5.56
  -2   4   4   48.80    6.37
   2  -4   4   47.67    5.83
   2  -4   4   54.75    6.95
  -2   4   4   51.28    4.16
  -4  -2   4   57.99    3.27
  -2   4   4   50.09    6.06
   2  -4   4   55.90    5.93
  -2   4   5  246.31   10.08
  -4  -2   5  248.24   14.01
   2  -4   5  233.10   13.11
   2  -4   5  261.73   13.47
   4   2   5  245.07   12.67
  -2   4   5  238.09   12.48
  -2   4   5  246.35    9.81
   2  -4   5  236.15   14.27
  -4  -2   5  254.57   14.26
  -2   4   5  256.75   13.41
  -4  -2   5  262.58    8.19
   2  -4   5  249.57   12.24
  -4  -2   6   57.27    7.34
   4   2   6   66.51    7.30
   2  -4   6   65.93    6.94
  -2   4   6   68.42    5.75
  -2   4   6   59.13    7.02
   4   2   6   56.80    6.72
   2  -4   6   61.93    7.04
   2  -4   6   67.51    8.07
  -2   4   6   63.98    5.17
  -4  -2   6   73.88    8.23
  -2   4   6   65.81    7.47
   2  -4   6   64.52    6.77
  -4  -2   6   68.20    4.21
  -2   4   7  401.89   16.01
  -4  -2   7  394.64   20.08
   2  -4   7  403.08   18.66
   4   2   7  408.86   18.79
   4   2   7  421.14   17.84
   2  -4   7  399.54   19.33
  -2   4   7  387.53   18.17
  -2   4   7  401.83   14.23
   2  -4   7  408.02   19.52
  -4  -2   7  417.83   19.74
  -4  -2   7  412.01   10.85
   2  -4   7  407.53   16.89
  -2   4   7  395.83   18.74
  -4  -2   7  389.51   12.08
   4   2   7  426.57   20.12
  -2   4   8   50.82    5.96
   2  -4   8   53.14    7.27
  -4  -2   8   55.06    7.51
   4   2   8   48.67    6.66
   2  -4   8   66.99    8.36
   4   2   8   51.96    6.31
   2  -4   8   35.26    6.96
  -4  -2   8   55.69    3.85
  -2   4   8   53.29    5.37
  -4  -2   8   43.57    7.58
   4   2   8   55.94    8.10
  -4  -2   8   53.94    4.60
  -2   4   8   63.14    7.46
   2  -4   8   53.49    6.39
   4   2   9  274.60   16.83
  -2   4   9  273.89   14.93
   2  -4   9  262.85   16.30
   4   2   9  280.95   16.94
  -4  -2   9  279.75   17.15
  -4  -2   9  263.53   15.94
  -2   4   9  251.14   11.39
   4   2   9  271.87   15.08
   2  -4   9  265.45   16.18
  -2   4   9  247.07   15.88
  -2   4   9  256.09   12.37
   2  -4   9  264.62   17.17
  -4  -2   9  240.66   16.49
  -2   4   9  282.74   16.42
   4   2   9  332.45   20.50
  -4  -2   9  242.08    9.81
   2  -4   9  266.64   14.45
  -4  -2   9  260.89   11.07
  -4  -2  10  108.30   11.25
   4   2  10  109.27   10.87
   4   2  10  144.91   12.66
  -2   4  10  107.83    9.86
   2  -4  10  111.20   11.08
   2  -4  10   95.57   10.06
   4   2  10  106.89    9.56
  -4  -2  10  121.30   10.95
  -2   4  10   84.08    7.52
  -4  -2  10  103.99   11.55
  -2   4  10  105.94    8.16
  -2   4  10   87.36   10.10
   4   2  10  105.79   10.80
  -4  -2  10   95.33    7.12
  -4  -2  10  102.63    6.39
  -2   4  10  113.82   10.82
   2  -4  10   96.75    9.44
   4   2  11   73.49    9.82
   4   2  11   61.77    8.53
  -2   4  11   57.47    7.62
   2  -4  11   48.98    7.79
  -4  -2  11   54.77    8.25
   2  -4  11   45.08    7.83
   4   2  11   62.56    7.72
  -4  -2  11   59.68    8.33
  -2   4  11   51.54    6.03
  -4  -2  11   59.54    8.97
  -2   4  11   57.19    6.41
  -2   4  11   67.74    8.77
   2  -4  11   57.74    7.06
  -4  -2  11   64.90    5.32
   4   2  11   59.45    8.83
  -2   4  11   55.08    8.52
  -4  -2  11   59.71    5.96
   4   2  12   22.76    6.35
  -2   4  12   28.09    5.89
  -4  -2  12   22.69    5.75
  -2   4  12   21.58    3.92
   4   2  12   22.23    5.29
  -2   4  12   18.05    4.00
  -4  -2  12   23.84    6.88
   2  -4  12   29.21    5.57
  -2   4  12   20.25    5.81
  -4  -2  12   20.95    3.51
  -4  -2  12   20.22    3.82
   4   2  12   20.74    5.87
  -2   4  12   21.68    4.83
  -2   4  13   54.41    8.06
   4   2  13   58.75    7.96
  -2   4  13   37.85    5.63
  -4  -2  13   34.19    6.93
  -4  -2  13   36.01    8.69
  -4  -2  13   44.67    5.73
  -2   4  13   43.06    7.40
   4   2  13   29.01    7.61
   2  -4  13   41.92    8.21
  -2   4  13   43.78    8.18
   2  -4  14   44.68    7.23
  -2   4  14   54.70    7.07
   4   2  14   47.64    8.20
  -4  -2  14   49.34    9.92
  -4  -2  14   52.77    6.30
  -4  -2  14   44.67    5.59
  -2   4  14   47.03    8.76
   2  -4  14   47.35    7.77
   4   2  14   42.45    8.24
  -2   4  15   33.23    5.85
   2  -4  15   38.63    6.79
  -4  -2  15   43.21    6.24
   4   2  15   52.00    9.17
   2  -4  15   37.69    7.12
  -4  -2  15   38.01    5.81
  -2   4  15   35.48    7.52
  -2   4  16   13.56    4.15
   2  -4  16   11.92    4.23
   4   2  16   11.86    5.47
  -2   4  16    9.64    4.95
   2  -4  16    8.57    4.54
  -4  -2  16    6.81    3.21
  -4  -2  16    6.22    3.06
  -2   4  17   64.22    8.77
   2  -4  17   77.85   10.07
   2  -4  17  106.24   12.79
  -4  -2  17   68.12    7.52
  -2   4  17   68.09   10.89
  -4  -2  17   76.19    8.89
   4   2  17   66.86   11.56
  -4  -2  18   21.10    5.02
   4   2  18   29.08    8.46
  -4  -2  18   35.19    6.02
   2  -4  18   35.01    6.98
  -2   4  18   33.55    7.94
  -2   4  19   33.46    7.85
  -4  -2  19   32.61    5.93
   4   2  19   34.78    8.56
   2  -4  19   28.82    6.80
  -4  -2  20    6.54    3.23
  -2   4  20    6.47    4.74
   2  -4  20    4.09    4.09
   4   2  20    2.00    4.76
  -2   4  21   24.97    7.84
   4   2  21   28.60    8.79
   2  -4  21   37.32    8.08
  -2   4  22   14.35    6.31
   2  -4  22   14.84    5.88
   4   2  22   16.42    6.98
   4   2  23   18.93    7.64
  -2   4  23   11.75    6.84
  -3   4 -23    3.72    5.08
   3  -4 -23    0.30    4.82
  -3   4 -23   10.54    7.21
   4   3 -23    1.24    5.01
   4   3 -23   -2.86    4.86
  -4  -3 -23   -4.48    4.65
  -3   4 -23    5.51    6.62
   3  -4 -22   15.31    7.07
  -3   4 -22    3.61    5.77
   4   3 -22    9.54    8.35
  -3   4 -22    3.50    5.49
  -3   4 -22    5.17    7.19
   4   3 -22   13.95    7.25
  -4  -3 -22   11.28    5.42
   3  -4 -22   16.13    6.19
   3  -4 -21    1.99    4.06
  -3   4 -21   -6.05    5.51
  -3   4 -21    0.59    5.69
   4   3 -21    2.19    5.49
  -3   4 -21    2.65    5.09
   3  -4 -21    0.56    2.97
  -4  -3 -21    1.82    3.80
   4   3 -21    2.20    4.51
   3  -4 -20   -9.57    5.98
  -3   4 -20   -2.46    4.51
   4   3 -20   -1.62    4.72
  -3   4 -20   -3.44    6.63
   3  -4 -20    1.21    3.03
   4   3 -20   -2.93    5.09
  -3   4 -20    0.15    4.51
  -4  -3 -20    4.40    4.39
   3  -4 -19   -2.42    4.84
  -3   4 -19   -0.09    5.22
   4   3 -19   10.10    6.79
  -3   4 -19    3.85    5.40
   4   3 -19    3.08    5.13
   3  -4 -19    5.26    4.06
  -4  -3 -19    3.94    4.09
  -3   4 -18    6.12    5.63
   3  -4 -18    0.27    4.39
   4   3 -18   20.92    8.03
  -4  -3 -18    6.32    5.34
  -3   4 -18    5.21    4.12
   3  -4 -18    2.59    3.50
   4   3 -18    4.15    4.96
   3  -4 -17    6.00    4.69
   4   3 -17   10.21    4.52
  -3   4 -17    6.30    5.65
  -4  -3 -17   17.63    6.41
  -3   4 -17   11.42    6.67
   3  -4 -17    9.45    3.70
   4   3 -17   12.75    6.26
  -4  -3 -17    2.97    2.37
  -4  -3 -17   15.86    4.80
   3  -4 -17    5.26    3.35
  -3   4 -16   12.60    6.06
   3  -4 -16   14.20    6.62
   4   3 -16    9.65    5.46
   3  -4 -16   12.32    5.99
   4   3 -16    1.59    3.68
  -4  -3 -16    5.60    4.09
  -4  -3 -16    9.44    3.34
   3  -4 -16    3.28    2.68
  -3   4 -16   11.23    6.41
  -4  -3 -16    6.01    3.26
   3  -4 -16    4.45    3.06
  -3   4 -16    3.01    2.81
   4   3 -15    6.35    5.08
   3  -4 -15   20.79    6.17
  -3   4 -15    5.08    5.32
   3  -4 -15   13.93    6.28
  -4  -3 -15    9.90    4.83
   4   3 -15    9.63    4.91
   3  -4 -15    7.79    3.42
  -4  -3 -15    7.79    3.13
  -3   4 -15   11.20    5.79
  -4  -3 -15   11.16    3.79
   3  -4 -15    6.35    3.22
  -3   4 -15    4.94    4.51
   3  -4 -14   28.08    6.88
  -3   4 -14   31.44    8.61
   4   3 -14   36.29    8.25
   3  -4 -14   35.22    7.25
  -4  -3 -14   31.68    7.05
  -3   4 -14   33.03    7.64
   4   3 -14   56.51    9.62
   3  -4 -14   27.74    5.00
  -4  -3 -14   29.18    5.01
   3  -4 -14   42.74    7.64
  -4  -3 -14   28.71    5.46
   3  -4 -14   30.09    5.69
  -3   4 -14   36.76    6.70
  -3   4 -13   40.92    8.38
   3  -4 -13   35.52    7.46
   3  -4 -13   39.69    7.53
   4   3 -13   33.01    7.02
  -3   4 -13   27.57    7.83
   3  -4 -13   45.97    6.24
   3  -4 -13   46.21    7.71
  -4  -3 -13   36.45    5.27
   4   3 -13   39.46    8.12
  -4  -3 -13   36.75    7.43
  -4  -3 -13   40.78    6.14
   3  -4 -13   39.58    6.19
  -3   4 -13   41.36    7.15
   4   3 -12    7.59    3.77
   3  -4 -12    3.19    3.09
   3  -4 -12    4.19    3.31
  -3   4 -12   12.02    5.82
   3  -4 -12    8.00    2.82
   3  -4 -12    7.21    3.31
   4   3 -12    2.95    3.86
  -4  -3 -12    7.19    3.97
  -3   4 -12    9.69    5.48
  -4  -3 -12    5.68    2.09
   3  -4 -12    3.44    1.95
  -3   4 -12    4.27    3.55
  -4  -3 -12    5.62    2.48
   4   3 -12    9.49    4.36
  -4  -3 -12    2.21    2.88
  -3   4 -12    7.48    3.59
   3  -4 -11   29.28    6.35
   4   3 -11   -0.25    3.82
   3  -4 -11   29.43    6.61
  -3   4 -11   35.04    7.78
  -3   4 -11   14.33    7.02
  -4  -3 -11   39.91    4.58
  -4  -3 -11   29.20    6.73
  -3   4 -11   25.42    7.44
   3  -4 -11   36.45    6.75
   3  -4 -11   35.41    4.84
   4   3 -11   34.33    6.72
   3  -4 -11   30.79    4.83
   4   3 -11   41.72    7.67
  -4  -3 -11   49.08    7.98
  -3   4 -11   38.53    6.12
  -3   4 -10   43.07    8.13
  -3   4 -10   37.54    7.05
   3  -4 -10   38.43    6.47
   3  -4 -10   37.42    7.08
   4   3 -10    0.21    2.72
  -4  -3 -10   40.40    6.64
   3  -4 -10   32.98    6.18
  -4  -3 -10   33.56    4.02
   3  -4 -10   38.89    4.81
   4   3 -10   34.18    6.29
  -3   4 -10    2.55    3.29
   4   3 -10   31.36    6.41
   3  -4 -10   34.71    5.10
  -4  -3 -10   36.69    6.86
  -3   4 -10   34.96    6.13
   3  -4  -9    9.17    3.48
  -3   4  -9    8.12    4.80
   4   3  -9   -1.60    3.67
  -3   4  -9   10.72    4.65
   3  -4  -9    2.20    4.02
   3  -4  -9    9.67    3.63
  -3   4  -9   -3.96    3.67
  -4  -3  -9    9.25    3.70
   3  -4  -9    9.89    2.96
   4   3  -9    3.88    4.67
  -4  -3  -9    9.84    2.03
   4   3  -9    3.58    2.34
   3  -4  -9    6.21    2.17
  -4  -3  -9    7.90    2.98
  -3   4  -9    2.63    2.76
   4   3  -8   -1.07    2.39
   3  -4  -8   24.66    4.82
   3  -4  -8   21.03    4.76
  -3   4  -8   30.19    5.91
  -3   4  -8   26.25    5.63
   3  -4  -8   28.00    3.69
   4   3  -8   25.89    5.26
  -3   4  -8   -0.54    2.87
  -4  -3  -8   29.58    5.79
  -4  -3  -8   28.34    2.84
   3  -4  -8   25.34    4.86
   3  -4  -8   25.95    4.21
   4   3  -8   25.02    5.78
  -4  -3  -8   21.23    6.37
  -3   4  -8   27.01    4.56
  -3   4  -7    4.00    3.53
  -3   4  -7    4.34    3.48
   3  -4  -7    5.21    4.13
   3  -4  -7    9.36    3.41
   3  -4  -7    3.70    2.10
  -4  -3  -7   10.41    1.72
   4   3  -7   14.46    5.62
   3  -4  -7    3.07    3.10
   4   3  -7    5.63    2.93
   3  -4  -7    4.53    2.39
  -4  -3  -7    7.51    3.45
  -3   4  -7    5.35    2.88
  -3   4  -6  190.41   12.42
  -3   4  -6  202.16   12.41
   3  -4  -6  179.65    9.75
   3  -4  -6  207.36   12.58
   4   3  -6  177.93   12.76
   3  -4  -6  189.32    9.63
   4   3  -6  197.99   13.26
  -4  -3  -6  192.03   12.82
  -3   4  -6  171.33   10.90
   3  -4  -6  188.14   12.24
  -3   4  -5   15.76    4.56
   3  -4  -5   13.15    2.99
  -3   4  -5   12.22    4.05
   3  -4  -5   18.31    4.10
   3  -4  -5   12.05    2.17
  -3   4  -5   13.36    3.91
   3  -4  -5   12.72    3.23
   4   3  -5    6.99    3.99
  -4  -3  -5   15.97    2.95
  -4  -3  -5   10.22    3.75
   3  -4  -5   12.91    4.68
  -3   4  -5   10.97    3.45
   3  -4  -4   16.37    2.86
  -3   4  -4    6.23    4.23
  -3   4  -4   31.50    5.86
  -3   4  -4   27.68    5.53
   3  -4  -4   19.45    3.75
   4   3  -4   17.66    4.12
  -4  -3  -4   20.11    3.55
  -3   4  -4   24.39    4.69
   3  -4  -4   22.78    3.50
  -3   4  -4   21.11    4.26
  -4  -3  -4   23.11    4.63
   3  -4  -4   27.83    6.15
   3  -4  -3    6.06    2.10
  -3   4  -3    9.91    4.41
   4   3  -3   13.83    5.61
  -3   4  -3    1.29    3.35
   3  -4  -3    1.61    2.93
  -4  -3  -3    6.17    2.94
  -3   4  -3    2.16    2.81
   4   3  -3    3.79    3.67
  -3   4  -3   11.20    3.80
   3  -4  -3    9.43    4.07
   4   3  -3    4.48    1.23
  -4  -3  -3   -1.19    3.13
   3  -4  -2  175.56   10.37
   4   3  -2  179.39   11.17
   3  -4  -2  191.38    6.68
   3  -4  -2  199.28    7.68
  -3   4  -2   99.73   10.38
  -4  -3  -2  186.05    8.97
   4   3  -2  182.99   10.67
  -3   4  -2  197.12   10.72
   4   3  -2  189.86    7.20
  -4  -3  -2  179.78   10.11
  -3   4  -2  186.78   10.47
   4   3  -1   15.97    4.41
   3  -4  -1   10.71    3.46
   3  -4  -1   14.06    3.09
  -3   4  -1   15.00    3.76
  -3   4  -1   13.84    3.28
   4   3  -1   12.51    3.51
  -4  -3  -1   15.04    4.08
   4   3  -1   11.67    2.38
  -4  -3  -1   15.96    3.62
  -3   4  -1   17.32    3.96
   3  -4   0   23.98    3.79
   3  -4   0   27.18    4.18
  -3   4   0   23.94    3.58
   4   3   0   30.59    4.35
  -3   4   0   27.27    4.45
   3  -4   0   34.51    5.69
  -4  -3   0   27.06    2.20
  -4  -3   0   22.26    4.54
  -4  -3   0   24.09    3.62
   4   3   0   10.92    2.64
  -3   4   0   17.73    4.03
   3  -4   1   21.29    4.27
   3  -4   1    7.35    2.83
   3  -4   1   14.82    3.73
  -4  -3   1   16.77    4.41
   3  -4   1   19.38    4.83
  -3   4   1   19.66    3.76
  -4  -3   1   17.04    2.38
   4   3   1   18.20    3.24
   4   3   1   28.02    4.93
   3  -4   1   16.72    4.71
  -3   4   1   16.43    3.91
  -4  -3   1   17.67    3.10
   3  -4   2  115.60    7.26
   3  -4   2  172.22   10.32
  -3   4   2  199.97   11.54
   3  -4   2  173.18    9.47
  -3   4   2  180.41    9.05
   3  -4   2  186.88   11.21
   4   3   2  181.16    8.53
  -4  -3   2  185.64   11.24
  -3   4   2  193.74   11.06
   3  -4   2  174.27   10.40
   4   3   2  169.40   10.28
  -4  -3   2  172.17    7.00
   3  -4   3    1.89    2.16
   3  -4   3    3.97    2.64
  -4  -3   3    6.22    2.95
  -3   4   3    1.36    1.60
  -3   4   3    5.62    4.21
   3  -4   3    3.16    2.90
   3  -4   3   10.87    5.05
  -3   4   3    2.71    2.82
   4   3   3    3.06    2.22
   3  -4   3    1.10    3.57
  -3   4   3    5.68    3.59
  -4  -3   3    5.42    1.62
   4   3   3   -2.07    4.05
  -4  -3   4   24.26    4.73
  -3   4   4   19.23    2.81
   3  -4   4   15.59    3.46
   3  -4   4   22.42    4.50
   4   3   4   15.05    3.33
   3  -4   4   19.37    4.19
  -3   4   4   20.42    4.33
   3  -4   4   21.86    5.50
  -3   4   4   22.62    4.03
   4   3   4   13.58    3.71
  -3   4   4    9.36    3.31
   3  -4   4   22.06    4.93
  -3   4   5    7.87    2.23
   3  -4   5   11.04    3.20
  -4  -3   5   12.05    3.71
   3  -4   5   18.59    4.18
   4   3   5    8.09    2.71
  -3   4   5   13.14    4.09
  -3   4   5   10.92    2.93
   3  -4   5   11.03    4.51
  -3   4   5   12.42    4.06
   3  -4   5    5.00    3.53
   4   3   6  173.47   12.11
  -3   4   6  182.61    9.70
   3  -4   6  186.31   11.99
  -4  -3   6  200.03   13.22
   4   3   6  160.05   11.04
   3  -4   6  172.53   11.68
  -3   4   6  183.91   12.24
  -3   4   6  185.61    9.82
  -4  -3   6  176.85   12.62
   3  -4   6  188.34   12.81
  -3   4   6  184.96   11.96
   3  -4   6  198.12   11.50
  -4  -3   7    6.21    3.82
   4   3   7    7.01    3.38
  -3   4   7    4.82    2.27
   3  -4   7    7.07    3.47
   4   3   7    6.64    3.82
   4   3   7    4.99    2.53
  -3   4   7   11.91    4.70
   3  -4   7   10.31    3.80
   3  -4   7    5.73    4.49
  -4  -3   7    7.43    5.74
  -3   4   7    6.03    2.73
  -3   4   7    6.60    3.58
  -4  -3   7    9.12    1.76
   3  -4   7    8.40    3.58
   4   3   7   -3.54    4.16
  -3   4   8   24.87    4.39
   3  -4   8   28.06    5.64
  -4  -3   8   26.14    5.40
   4   3   8   29.20    5.28
   4   3   8   32.44    6.12
   4   3   8   20.81    4.51
   3  -4   8   35.40    5.92
  -4  -3   8   24.71    5.58
  -3   4   8   29.53    4.64
   3  -4   8   23.42    5.18
  -4  -3   8   44.24    8.09
  -4  -3   8   43.97    3.41
  -3   4   8   34.99    6.17
   4   3   8   33.09    6.26
   3  -4   8   27.10    5.55
   3  -4   9    9.08    3.78
  -3   4   9    8.27    3.19
  -4  -3   9    8.46    2.99
   4   3   9    4.79    2.35
   4   3   9    5.61    3.12
  -4  -3   9    6.39    3.07
   4   3   9    7.29    3.35
   3  -4   9    7.72    3.71
  -4  -3   9    7.88    4.26
   3  -4   9    7.43    4.28
  -3   4   9    5.67    2.78
   3  -4   9    8.12    3.77
  -4  -3   9    7.38    1.51
   4   3   9    8.35    4.71
  -4  -3   9    6.98    1.84
  -3   4   9    7.69    3.41
   4   3  10   39.41    7.35
   4   3  10   32.13    6.88
   3  -4  10   35.05    6.31
  -4  -3  10   38.49    7.00
  -3   4  10   32.63    5.64
   4   3  10   30.76    5.38
  -4  -3  10   42.13    7.63
   3  -4  10   35.90    6.44
  -4  -3  10   28.53    6.96
   3  -4  10   37.00    7.10
  -3   4  10   38.23    5.50
  -4  -3  10   32.34    3.65
  -3   4  10   31.12    5.97
  -4  -3  10   36.15    3.34
   3  -4  10   37.06    5.91
   4   3  10   30.35    7.31
  -3   4  10   34.39    6.57
   4   3  11   26.61    5.72
  -4  -3  11   37.05    7.16
   3  -4  11   31.86    6.76
   4   3  11   42.57    7.50
  -3   4  11   33.42    5.91
   4   3  11   43.42    6.36
  -4  -3  11   34.22    6.92
   3  -4  11   74.35    9.58
  -3   4  11   40.68    5.76
   3  -4  11   44.85    8.69
  -4  -3  11   48.34    8.69
  -4  -3  11   29.07    3.64
  -3   4  11   32.40    6.59
  -4  -3  11   32.30    3.96
   3  -4  11   46.30    7.09
   4   3  11   34.38    7.48
  -3   4  11   40.28    6.77
   4   3  12   10.30    3.96
   4   3  12    5.65    3.21
  -3   4  12    5.40    2.94
   4   3  12    7.57    3.34
  -4  -3  12   15.66    4.77
  -4  -3  12   10.45    5.04
  -3   4  12    9.50    3.84
  -3   4  12    9.44    4.63
  -4  -3  12    7.46    2.09
   4   3  12    6.25    4.55
   3  -4  12    9.31    4.23
  -4  -3  12    4.93    2.13
  -3   4  12    7.96    4.14
  -3   4  13   30.72    6.33
   4   3  13   33.66    6.03
  -3   4  13   33.72    5.82
  -4  -3  13   31.31    8.33
  -4  -3  13   38.39    4.68
   3  -4  13   32.39    7.03
  -3   4  13   42.11    7.77
  -3   4  13   39.29    7.65
  -4  -3  13   34.70    4.70
   4   3  13   40.59    8.46
   4   3  14   28.81    5.83
  -3   4  14   22.89    5.44
  -4  -3  14   29.98    7.84
   4   3  14   24.53    6.67
  -4  -3  14   28.39    4.44
   3  -4  14   25.88    6.44
  -3   4  14   23.33    6.36
  -4  -3  14   30.87    4.31
   4   3  15    9.57    4.04
   3  -4  15   16.85    5.03
  -3   4  15    6.27    4.29
  -4  -3  15    8.82    2.92
  -4  -3  15   11.60    3.17
   4   3  15    4.75    5.13
   3  -4  16    5.91    3.81
   3  -4  16    6.46    4.25
  -4  -3  16    3.60    2.21
  -4  -3  16    3.98    2.42
   4   3  16    3.15    4.34
  -3   4  16    7.11    5.68
   3  -4  17    6.28    4.60
  -3   4  17    6.97    4.93
  -4  -3  17   13.13    3.81
  -4  -3  17   10.99    3.77
   4   3  17   14.01    6.64
  -4  -3  18    5.52    3.00
   3  -4  18   14.37    5.32
   4   3  18    5.44    4.78
  -3   4  18   15.61    6.02
  -3   4  19    7.33    4.39
  -4  -3  19    2.85    1.90
   4   3  19   13.49    6.37
   3  -4  19    5.38    3.96
  -3   4  20   -0.19    3.65
   4   3  20    0.95    5.00
   3  -4  20   -2.38    4.15
   4   3  21    2.16    4.08
   3  -4  21    5.62    4.17
   3  -4  22   12.48    7.37
  -3   4  22   15.05    5.85
   4   3  22   10.31    7.11
   3  -4  22   10.53    5.00
   3  -4  23    0.73    4.31
  -3   4  23   -1.19    3.50
   4   3  23    1.40    4.25
   4  -4 -23   -3.49    6.52
  -4   4 -23   -5.65    4.97
   4   4 -23    4.01    6.18
   4   4 -23   -0.22    4.76
  -4   4 -23   -0.36    5.96
  -4  -4 -23   -0.77    3.53
   4   4 -22  -17.42    8.18
  -4   4 -22   -3.14    4.34
   4  -4 -22   -5.42    5.99
  -4   4 -22    5.58    6.92
  -4  -4 -22    5.19    5.31
   4   4 -22    0.04    4.48
  -4   4 -21    1.88    6.10
   4  -4 -21    4.80    5.35
   4   4 -21    1.20    3.98
  -4   4 -21    4.16    4.36
  -4   4 -21    4.69    7.19
   4   4 -21   -1.06    5.40
  -4  -4 -21   11.64    5.98
   4  -4 -21    4.81    3.72
  -4   4 -20   42.72   10.81
  -4   4 -20   52.11    9.98
   4  -4 -20   55.28   11.11
   4   4 -20   48.49   11.93
   4  -4 -20   50.21    9.13
  -4  -4 -20   45.14    9.89
  -4   4 -20   34.95   11.30
   4   4 -20   44.53    9.90
  -4   4 -19   -2.20    4.51
  -4   4 -19    5.16    5.72
   4   4 -19    7.19    6.82
   4  -4 -19    6.92    5.27
   4   4 -19   -1.54    4.54
  -4   4 -19   -1.62    5.67
   4  -4 -19    3.22    3.89
  -4  -4 -19    5.36    4.60
  -4   4 -18   12.77    7.21
   4  -4 -18   29.80    7.88
  -4   4 -18   28.29    7.61
   4   4 -18   29.46    9.24
   4   4 -18   17.82    6.72
  -4   4 -18   19.59    8.88
   4  -4 -18   28.23    6.19
  -4  -4 -18   23.45    6.74
  -4   4 -17   10.43    7.33
  -4   4 -17    3.82    3.73
   4   4 -17   20.30    6.98
   4  -4 -17   11.22    4.99
   4  -4 -17    0.57    4.35
  -4  -4 -17   11.73    3.95
   4  -4 -17   10.88    4.70
   4  -4 -17    3.29    3.34
   4   4 -17    2.42    4.12
  -4  -4 -17    4.37    4.07
  -4  -4 -17   10.52    3.53
  -4   4 -17    4.60    4.67
   4   4 -16  183.28   18.98
  -4   4 -16  157.66   17.21
   4  -4 -16  193.96   17.53
   4  -4 -16  199.48   18.22
  -4  -4 -16  196.84   14.05
   4  -4 -16  192.20   15.27
  -4   4 -16  207.89   19.87
   4   4 -16  206.15   19.03
  -4  -4 -16  212.11   13.60
   4  -4 -16  211.63   14.81
  -4  -4 -16  198.48   16.40
  -4   4 -15    5.81    5.39
   4  -4 -15    0.31    4.20
   4  -4 -15   -1.93    4.42
   4   4 -15    4.49    4.41
  -4   4 -15    4.73    4.17
  -4   4 -15    0.83    4.88
   4  -4 -15    4.18    2.60
  -4  -4 -15    2.06    3.40
   4   4 -15    4.20    3.67
  -4  -4 -15    3.22    1.94
   4  -4 -15    5.29    3.06
  -4  -4 -15    7.37    2.98
   4  -4 -14   37.61    7.55
   4  -4 -14   49.68    8.19
  -4   4 -14   45.78    8.33
  -4   4 -14   26.34    8.17
   4   4 -14   52.73   10.35
  -4  -4 -14   45.13    5.91
  -4   4 -14   41.77    9.40
   4  -4 -14   46.26    6.36
   4   4 -14   61.66   10.69
  -4  -4 -14   38.21    7.71
   4  -4 -14   40.75    6.65
  -4  -4 -14   40.56    5.76
  -4   4 -14   44.10    7.60
  -4   4 -13   22.22    5.92
   4   4 -13   18.76    6.81
   4  -4 -13   17.62    5.39
  -4   4 -13    9.66    6.76
   4  -4 -13   20.98    5.25
   4   4 -13   15.31    5.66
   4  -4 -13   16.35    3.47
  -4   4 -13   10.07    6.26
   4  -4 -13   20.71    5.59
  -4  -4 -13   21.65    3.69
  -4  -4 -13   17.71    5.34
   4  -4 -13   27.88    5.37
  -4  -4 -13   25.22    4.52
  -4   4 -13   22.77    5.31
  -4   4 -12  223.78   16.33
  -4   4 -12  210.78   17.67
   4   4 -12  215.16   17.86
   4  -4 -12  192.42   15.92
  -4  -4 -12  218.07   10.91
   4   4 -12  201.91   16.45
   4  -4 -12  212.76   12.77
  -4  -4 -12  214.15   15.08
   4  -4 -12  222.17   16.61
  -4   4 -12  208.28   17.24
   4  -4 -12  214.00   13.90
  -4  -4 -12  226.50   12.56
  -4   4 -12  211.30   15.40
   4  -4 -12  205.99   16.05
   4   4 -11   13.19    5.34
  -4   4 -11   26.38    7.07
   4  -4 -11   16.43    4.84
   4  -4 -11   20.40    4.80
  -4   4 -11   15.14    5.41
  -4   4 -11   25.84    6.52
  -4  -4 -11   22.21    3.22
   4  -4 -11   24.22    4.23
   4   4 -11   13.63    5.15
   4  -4 -11   21.03    6.00
  -4  -4 -11   18.43    4.89
   4  -4 -11   19.96    4.28
   4   4 -11   20.37    5.71
  -4  -4 -11   24.07    5.66
  -4   4 -11   23.95    5.58
   4   4 -10    3.63    4.11
  -4   4 -10    3.54    3.72
   4  -4 -10   11.23    4.18
   4  -4 -10   13.97    5.80
  -4   4 -10   14.06    4.89
  -4  -4 -10   17.82    5.13
   4  -4 -10   25.93    5.71
   4   4 -10    8.34    3.75
  -4  -4 -10    7.88    2.28
  -4   4 -10   -4.20    3.99
   4  -4 -10   11.88    2.98
   4  -4 -10   18.03    4.18
   4   4 -10   13.94    4.59
  -4   4 -10   12.15    4.05
  -4  -4 -10    8.38    3.98
   4  -4  -9   44.51    6.99
   4   4  -9   -6.78    4.41
   4  -4  -9   46.53    6.47
  -4   4  -9   51.29    7.80
  -4   4  -9   49.16    7.77
   4   4  -9   27.64    7.81
  -4  -4  -9   50.18    4.01
   4  -4  -9   47.57    5.29
  -4   4  -9   -0.11    3.56
   4  -4  -9   54.92    7.85
   4   4  -9   56.38    8.03
   4  -4  -9   56.20    6.43
  -4   4  -9   55.73    7.03
  -4  -4  -9   53.14    8.79
   4  -4  -8  399.69   17.38
  -4   4  -8  397.71   19.02
  -4   4  -8  446.21   20.93
   4  -4  -8  397.91   13.94
  -4  -4  -8  406.05    9.83
   4  -4  -8  410.67   20.09
  -4  -4  -8  419.99   20.86
   4   4  -8  428.88   21.34
   4  -4  -8  417.73   16.68
   4  -4  -8  395.66   19.25
  -4   4  -8  376.38   19.10
  -4   4  -7  119.78   13.00
   4  -4  -7  200.43   11.37
  -4   4  -7  201.47   12.83
   4  -4  -7  181.41    9.01
   4  -4  -7  181.78   12.91
   4   4  -7  181.96   13.44
   4  -4  -7  181.41   10.69
  -4  -4  -7  196.56   13.72
  -4  -4  -7  176.12    8.72
   4  -4  -7  185.00   12.82
  -4   4  -7  188.50   12.32
   4   4  -6    3.45    3.59
  -4   4  -6    8.98    4.81
   4  -4  -6    0.36    2.76
  -4   4  -6    4.11    3.97
   4  -4  -6    4.62    2.12
  -4   4  -6   -5.46    3.81
   4  -4  -6    1.61    2.34
  -4  -4  -6    4.07    2.10
   4   4  -6    1.09    2.41
   4  -4  -6    4.40    1.98
   4  -4  -6    4.33    3.60
  -4  -4  -6   -1.04    3.33
  -4   4  -6    5.00    3.44
  -4   4  -5  138.06   10.05
   4  -4  -5  118.25    7.58
   4   4  -5  133.36   11.20
  -4   4  -5  139.39   11.67
   4  -4  -5  126.07   10.08
   4   4  -5  123.21   10.40
  -4  -4  -5  117.70    6.91
   4  -4  -5  119.60    8.17
  -4  -4  -5  115.71    9.95
  -4   4  -5  117.35    9.47
   4  -4  -5  122.16    9.95
  -4   4  -5  123.90    9.63
   4  -4  -4  280.25   10.89
   4   4  -4  282.92   15.16
  -4   4  -4  261.35   13.90
   4  -4  -4  251.39   13.99
  -4  -4  -4  249.17   10.08
  -4  -4  -4  269.80   14.44
  -4   4  -4  266.83   13.77
   4  -4  -4  271.05   12.22
   4   4  -4  234.81   14.05
  -4   4  -4  258.48   13.68
   4  -4  -4  290.99   14.88
   4  -4  -3  445.33   13.65
  -4   4  -3  460.36   18.43
   4   4  -3  463.42   18.82
   4   4  -3  444.77   10.70
   4   4  -3  457.84   18.65
  -4   4  -3  429.37   18.17
   4  -4  -3  421.94   18.04
  -4  -4  -3  455.73   18.29
  -4   4  -3  437.54   17.67
  -4  -4  -3  415.96   14.03
   4   4  -3  464.67   18.50
  -4   4  -3  434.61   18.12
   4  -4  -3  439.44   18.54
   4   4  -3  417.52   11.27
   4  -4  -2   20.11    2.91
   4   4  -2   13.65    2.39
   4   4  -2   23.81    5.31
   4  -4  -2   20.97    4.62
  -4   4  -2   20.45    4.86
  -4   4  -2   35.65    6.41
   4  -4  -2   23.55    3.49
   4   4  -2   19.32    4.28
  -4   4  -2   18.97    3.84
  -4  -4  -2   20.37    4.04
   4  -4  -2   19.11    4.37
  -4  -4  -2   20.82    4.45
  -4   4  -2   24.16    4.63
   4   4  -2   19.01    2.60
  -4   4  -1  175.77   11.27
   4   4  -1  264.87   13.16
   4   4  -1  255.34    9.84
   4  -4  -1  253.61   12.77
  -4   4  -1  276.79   12.61
   4  -4  -1  242.27   10.95
   4   4  -1  271.69   13.00
  -4  -4  -1  277.45   12.41
  -4   4  -1  248.38   12.47
  -4  -4  -1  261.05   11.60
   4   4  -1  266.36   10.34
  -4   4  -1  268.69   13.48
  -4   4  -1  260.35   13.06
   4   4   0 1639.87   34.80
   4  -4   0 1607.11   38.62
   4  -4   0 1690.52   36.40
  -4   4   0 1630.22   35.89
  -4  -4   0 1642.82   37.07
  -4  -4   0 1594.94   35.30
   4   4   0 1578.13   30.44
  -4  -4   0 1650.99   30.57
   4   4   0 1567.27   36.55
  -4   4   0 1621.98   38.12
   4  -4   0 1695.98   38.79
  -4   4   0 1575.62   38.72
   4   4   0 1648.15   35.55
   4  -4   1  276.37   12.98
   4   4   1  246.93   11.50
   4  -4   1  228.92   12.22
  -4  -4   1  265.87   12.88
   4  -4   1  265.01   13.21
   4   4   1  255.86    8.27
   4   4   1  261.51   11.29
  -4   4   1  261.97   12.79
  -4  -4   1  265.78   10.33
  -4  -4   1  260.09    9.41
  -4   4   1  257.37   13.20
   4   4   1  256.08   12.05
   4  -4   2   21.44    3.39
   4  -4   2   23.11    4.38
   4   4   2   16.12    3.86
   4  -4   2   18.71    4.37
   4   4   2   22.57    2.69
  -4  -4   2   17.99    3.32
  -4   4   2   22.43    4.25
   4   4   2   19.67    3.00
   4  -4   2   20.17    4.60
  -4  -4   2   20.84    4.85
   4  -4   2   31.65    6.22
  -4   4   2   19.19    4.03
  -4  -4   2   22.39    2.98
   4   4   2   15.35    4.17
   4   4   3  432.64   10.19
   4  -4   3  416.77   17.32
   4  -4   3  437.93   16.21
   4   4   3  412.87   17.23
  -4  -4   3  455.12   18.25
   4  -4   3  369.39   17.28
  -4   4   3  440.35   18.84
   4  -4   3  441.26   18.13
  -4   4   3  572.00   18.22
  -4  -4   3  444.76   11.45
  -4  -4   3  436.08   15.03
  -4  -4   3  467.88   19.34
   4   4   3  428.72   13.86
   4   4   3  424.07   18.08
   4  -4   3  440.15   17.92
  -4   4   3  453.29   18.36
   4  -4   3  449.00   18.72
  -4  -4   4  283.66   14.83
   4  -4   4  214.19   13.35
   4  -4   4  247.49   12.78
  -4   4   4  255.48   10.52
   4   4   4  280.40   14.57
   4  -4   4  282.23   14.13
   4  -4   4  260.13   14.01
  -4   4   4  262.44   12.45
   4   4   4  264.58   15.00
   4  -4   4  270.18   14.33
  -4   4   4  263.68   14.29
  -4  -4   5  120.22   10.37
   4  -4   5  128.81    9.79
  -4   4   5  126.14    7.92
   4  -4   5  118.93    9.37
   4   4   5  123.83    9.78
  -4   4   5  128.30   10.72
   4  -4   5  129.74   10.17
   4   4   5  119.73    8.44
  -4   4   5  119.88    8.61
   4  -4   5  112.78    9.77
   4  -4   5  133.57   10.03
  -4   4   5  131.17   10.06
   4   4   6    1.73    2.99
  -4   4   6    3.90    2.31
  -4  -4   6    4.71    2.86
   4  -4   6    5.95    3.10
  -4   4   6    0.48    3.43
   4  -4   6   -1.84    3.29
   4   4   6    3.02    2.54
   4  -4   6    7.81    4.27
  -4   4   6    2.16    2.52
   4  -4   6    4.90    4.07
  -4   4   6    1.66    2.72
  -4   4   7  151.77   11.01
   4  -4   7  203.24   13.18
   4   4   7  171.85   13.16
  -4  -4   7  182.64   13.47
   4   4   7  104.76   12.55
   4   4   7  192.51   10.99
   4  -4   7  191.24   13.57
  -4   4   7  190.75   13.43
   4  -4   7  203.10   13.55
  -4   4   7  184.08   10.94
   4  -4   7  175.19   12.38
  -4   4   7  201.94   13.33
   4  -4   8  409.02   20.25
  -4   4   8  397.50   17.63
   4   4   8  431.26   21.35
   4   4   8  443.80   20.26
  -4  -4   8  467.07   22.27
   4  -4   8  429.13   20.63
  -4  -4   8  416.23   21.02
   4   4   8  440.64   17.67
   4  -4   8  440.38   21.22
  -4   4   8  387.64   16.96
  -4   4   8  409.30   20.22
   4  -4   8  411.77   19.73
  -4  -4   9   58.75    8.28
   4   4   9   48.27    7.25
   4   4   9   60.51    8.35
  -4   4   9   45.61    6.47
   4  -4   9   47.23    7.34
   4  -4   9   48.39    7.19
   4   4   9   51.29    6.34
  -4  -4   9   40.46    8.11
   4  -4   9   49.00    7.76
  -4   4   9   45.99    6.31
  -4  -4   9   54.50    9.09
  -4  -4   9   51.44    3.31
  -4   4   9   44.32    6.63
   4  -4   9   63.49    8.14
  -4   4  10   10.40    3.44
   4   4  10   17.10    5.08
   4   4  10    9.19    3.34
   4  -4  10    9.78    3.95
  -4  -4  10   18.00    5.05
  -4  -4  10    5.35    3.33
   4   4  10   11.74    3.75
   4  -4  10   14.86    4.64
   4  -4  10   11.46    4.62
  -4  -4  10   11.84    5.55
  -4   4  10   14.06    4.31
   4   4  10   13.80    5.21
  -4   4  10   11.58    4.11
   4  -4  10    8.53    3.72
  -4  -4  10   13.19    2.09
  -4   4  11   25.69    5.41
   4   4  11   28.21    6.48
   4  -4  11   25.99    5.84
   4   4  11   25.14    6.14
   4  -4  11   20.49    5.27
   4   4  11   16.95    4.15
  -4  -4  11   20.01    5.15
  -4  -4  11   24.75    6.72
  -4   4  11   18.05    4.05
   4  -4  11   28.51    7.14
  -4   4  11   22.86    5.44
   4  -4  11   24.73    5.88
  -4   4  11   26.30    5.56
   4   4  11   10.06    5.05
  -4  -4  11   20.28    2.13
  -4  -4  11   15.96    2.53
   4   4  12  222.59   16.88
  -4   4  12  235.01   16.48
   4   4  12  219.96   14.19
  -4   4  12  221.37   14.57
  -4  -4  12  206.83   18.13
   4  -4  12  230.76   17.99
  -4   4  12  224.97   16.64
  -4  -4  12  275.08    9.63
  -4   4  12  254.54   17.35
   4  -4  12  211.57   15.69
   4   4  12  235.34   18.05
  -4  -4  12  191.39    9.54
  -4   4  13   17.77    4.71
   4   4  13   25.22    5.04
  -4  -4  13   20.12    7.51
   4  -4  13   24.42    7.20
  -4   4  13   21.26    5.37
   4  -4  13   12.88    5.35
   4   4  13   18.50    6.83
  -4   4  13   27.21    6.03
  -4  -4  13   22.30    3.06
  -4  -4  13   17.24    3.26
  -4   4  13   20.24    5.62
   4   4  14   48.98    7.32
  -4   4  14   34.02    6.81
   4  -4  14   49.83    9.83
  -4  -4  14   39.19    4.72
   4  -4  14   42.37    8.12
  -4  -4  14   38.54    4.27
   4   4  14   41.17    8.73
  -4   4  14   39.83    7.82
   4   4  15    0.59    2.05
   4  -4  15    7.49    4.60
  -4   4  15    3.65    3.41
  -4  -4  15    2.74    1.82
  -4   4  15    5.45    4.30
   4  -4  15    0.70    3.47
   4   4  15   -1.28    3.96
  -4  -4  15    1.88    1.67
   4  -4  16  170.20   18.17
  -4   4  16  200.14   17.63
  -4  -4  16  206.14   10.96
  -4  -4  16  197.11   11.85
   4   4  16  230.51   21.72
   4  -4  16  191.68   16.62
   4  -4  17   21.81    8.50
  -4  -4  17    6.35    2.45
  -4   4  17   13.63    5.17
   4  -4  17   14.94    6.06
   4   4  17    7.21    5.83
  -4  -4  17   13.47    3.19
   4  -4  18   21.46    8.30
   4  -4  18   33.11    7.75
  -4   4  18   28.88    7.79
   4   4  18   20.08    7.40
  -4  -4  18   24.65    4.51
   4  -4  19    0.26    4.51
   4  -4  19    3.24    4.15
  -4   4  19    4.61    4.92
   4   4  19   -0.66    4.19
   4  -4  20   50.55   11.38
  -4   4  20   39.22    8.90
   4  -4  20   42.68    8.54
   4   4  20   23.81   11.12
   4  -4  21    1.62    4.76
   4  -4  21    6.53    4.57
   4   4  21   -0.68    4.56
  -4   4  21    6.47    5.02
   4  -4  22   -4.86    6.07
   4  -4  22    1.47    4.46
   4   4  22    5.80    6.44
  -4   4  22    1.05    4.01
   4  -4  23    0.14    5.78
   4  -4  23   -1.28    3.97
  -4   4  23    2.29    3.96
   4   4  23    3.64    5.96
   5  -4 -23    4.14    4.94
   4   5 -23   10.91    6.51
  -5   4 -23    4.82    4.06
  -5   4 -23    0.25    4.68
   4   5 -23   -1.38    4.84
  -5   4 -22   -3.99    4.18
   5  -4 -22   -0.94    4.20
   4   5 -22    9.33    6.70
  -5   4 -22    2.18    6.52
  -4  -5 -22   -4.56    4.88
   4   5 -22   -7.15    5.89
  -5   4 -21    5.35    4.67
   5  -4 -21   11.13    6.46
   4   5 -21    8.95    7.19
  -5   4 -21    6.42    6.52
  -4  -5 -21   -3.50    4.56
   5  -4 -21    4.92    4.08
   4   5 -21    8.43    6.47
   5  -4 -20    7.39    5.56
   4   5 -20    3.32    5.61
  -5   4 -20    4.51    4.13
   4   5 -20    9.53    5.99
  -5   4 -20    7.65    6.71
  -4  -5 -20    7.45    4.49
   5  -4 -20   13.13    5.54
  -5   4 -19    4.97    3.90
   5  -4 -19   20.11    7.00
   4   5 -19   18.47    7.91
   4   5 -19   15.20    7.07
  -5   4 -19   16.69    7.55
   5  -4 -19   18.70    5.57
  -4  -5 -19   11.14    5.28
   5  -4 -18   -0.32    3.71
   5  -4 -18    0.41    3.70
  -5   4 -18    1.55    3.21
   4   5 -18    6.87    6.88
  -5   4 -18    0.99    4.24
   4   5 -18   -5.22    5.40
   5  -4 -18    0.76    3.07
  -4  -5 -18   -1.93    3.58
   4   5 -17   -0.22    5.21
   5  -4 -17    6.79    5.24
  -5   4 -17    0.40    3.74
   5  -4 -17    1.39    3.32
  -4  -5 -17   -0.86    1.83
  -4  -5 -17    6.10    4.60
  -4  -5 -17   -4.74    2.98
   5  -4 -17   -1.32    3.05
  -5   4 -17    1.46    4.43
   4   5 -17    2.58    4.40
   5  -4 -16    4.04    5.23
  -5   4 -16    0.54    4.36
   5  -4 -16    8.16    4.43
   4   5 -16    0.41    4.49
  -5   4 -16    5.95    4.50
  -4  -5 -16    1.85    1.98
   5  -4 -16    6.96    3.71
   5  -4 -16    5.39    2.64
  -5   4 -16    3.05    4.59
  -4  -5 -16    4.19    2.41
   4   5 -16   10.28    6.15
  -4  -5 -16    1.86    3.26
   5  -4 -15   17.65    6.22
   5  -4 -15   10.08    4.81
  -5   4 -15    9.39    5.60
  -5   4 -15    5.38    4.88
   4   5 -15   21.78    8.00
  -4  -5 -15    9.30    3.15
   5  -4 -15   11.98    4.11
   5  -4 -15    5.99    2.97
   4   5 -15    4.71    4.63
  -4  -5 -15    5.97    3.12
  -5   4 -15    0.83    4.08
  -4  -5 -15    8.33    2.98
   4   5 -14   10.79    6.36
  -5   4 -14    6.59    4.36
   5  -4 -14   10.68    4.97
   5  -4 -14   11.42    5.06
  -5   4 -14    5.45    5.43
   4   5 -14   13.64    5.84
  -4  -5 -14    9.40    4.98
  -5   4 -14   13.71    5.88
   5  -4 -14    4.13    2.70
  -4  -5 -14    6.31    2.37
  -4  -5 -14    3.09    2.28
   5  -4 -14   12.69    4.26
   5  -4 -13   27.27    6.86
  -5   4 -13   18.48    7.33
   4   5 -13   28.01    7.14
   5  -4 -13   25.04    6.53
  -5   4 -13   23.36    6.71
  -4  -5 -13   19.90    5.61
   4   5 -13   21.81    5.88
   5  -4 -13   31.84    5.69
  -4  -5 -13   20.35    3.61
  -5   4 -13   27.50    7.66
  -4  -5 -13   22.23    3.98
   5  -4 -13   20.72    4.82
  -5   4 -13   21.42    5.51
   5  -4 -12   33.75    6.92
  -5   4 -12   28.24    6.16
   5  -4 -12   19.58    5.50
   4   5 -12   44.04    8.76
  -5   4 -12   28.62    7.90
   5  -4 -12   33.61    7.42
   4   5 -12   28.26    7.14
  -4  -5 -12   28.65    3.83
  -5   4 -12   13.46    6.33
   5  -4 -12   15.65    4.55
   5  -4 -12   28.18    5.12
  -4  -5 -12   27.51    4.23
  -5   4 -12   28.39    5.66
   4   5 -11   47.99    9.02
  -5   4 -11   51.55    8.48
  -5   4 -11   26.51    9.52
   5  -4 -11   75.10    9.64
   5  -4 -11   57.77    8.25
   4   5 -11   70.76   10.06
  -5   4 -11   51.99    9.77
   5  -4 -11   60.39    6.82
  -4  -5 -11   55.95    4.92
   5  -4 -11   97.28   11.28
  -4  -5 -11   59.26    5.59
   5  -4 -11   59.82    7.37
  -5   4 -11   49.59    7.49
  -5   4 -10    2.53    3.38
   5  -4 -10    0.84    3.79
   5  -4 -10   -0.68    2.74
   4   5 -10    3.97    3.89
   5  -4 -10    1.11    2.39
   5  -4 -10    3.93    3.42
  -5   4 -10   -0.18    3.74
   4   5 -10    7.20    4.19
  -4  -5 -10    2.70    1.24
   5  -4 -10   -2.03    2.83
   4   5 -10    6.60    3.57
  -5   4 -10    6.59    3.57
  -4  -5 -10    6.93    4.04
  -5   4  -9   10.33    4.03
   4   5  -9    6.19    4.09
   5  -4  -9   12.81    4.42
   5  -4  -9   14.52    5.05
   5  -4  -9    6.31    3.44
   4   5  -9    1.30    3.00
  -5   4  -9    1.62    3.31
   5  -4  -9    8.12    3.17
  -4  -5  -9    9.80    1.98
   5  -4  -9   10.97    3.75
   4   5  -9    7.90    3.93
  -4  -5  -9   10.23    2.38
  -4  -5  -9   11.88    4.02
  -5   4  -9   12.39    4.51
   4   5  -8   26.35    6.40
  -4  -5  -8   29.52    2.61
  -5   4  -8   27.38    5.78
   5  -4  -8   32.92    5.37
   5  -4  -8   34.45    6.53
  -5   4  -8   -1.03    3.60
   4   5  -8   -2.56    3.19
   5  -4  -8   27.06    4.40
   4   5  -8   36.77    6.89
   5  -4  -8   30.04    4.97
  -4  -5  -8   28.03    3.43
  -5   4  -8   24.78    5.51
  -4  -5  -8   33.95    6.48
   5  -4  -8   23.10    5.36
  -5   4  -7    6.78    4.24
   5  -4  -7    6.82    3.48
   4   5  -7   16.98    5.99
   5  -4  -7   10.27    4.04
  -5   4  -7    1.76    2.57
   5  -4  -7   10.82    2.82
   4   5  -7   -0.53    2.59
   5  -4  -7    9.44    3.43
   4   5  -7   13.64    4.56
  -4  -5  -7   13.20    2.44
  -4  -5  -7    6.00    4.07
  -5   4  -7    8.63    3.47
   5  -4  -7   10.72    4.59
   5  -4  -6   12.77    3.55
  -5   4  -6   10.59    3.69
   4   5  -6   23.67    5.44
   4   5  -6   -2.74    2.96
   5  -4  -6   11.61    4.00
   5  -4  -6   13.48    3.10
  -4  -5  -6   14.21    2.36
   4   5  -6    5.83    2.99
   5  -4  -6   10.96    4.44
  -5   4  -6   17.58    4.44
  -4  -5  -6   10.94    3.96
  -5   4  -5  168.62   11.30
   4   5  -5  164.77   12.22
   5  -4  -5  158.43    9.34
  -5   4  -5  169.19   13.20
   5  -4  -5  168.90   12.30
   4   5  -5  161.28   12.24
  -4  -5  -5  158.23   12.35
   5  -4  -5  155.57   10.42
  -5   4  -5  170.05   11.58
  -4  -5  -5  154.76    7.40
   5  -4  -5  152.01   11.50
  -5   4  -5  176.69   11.92
   5  -4  -4   48.95    5.17
   4   5  -4   51.99    7.09
   4   5  -4   41.15    8.07
  -5   4  -4   28.69    7.45
  -5   4  -4   55.75    6.89
   5  -4  -4   56.12    7.40
  -5   4  -4   61.05    7.04
  -4  -5  -4   54.80    4.55
   4   5  -4   53.14    7.18
   5  -4  -4   46.20    5.95
  -4  -5  -4   38.41    6.31
   5  -4  -4   59.01    7.27
  -5   4  -4   51.13    6.94
   4   5  -4   58.98    3.42
   4   5  -3    1.02    1.11
   5  -4  -3   -1.91    2.71
   4   5  -3    3.66    3.34
  -5   4  -3   -2.81    3.61
   4   5  -3    2.43    3.83
   5  -4  -3    1.35    2.63
  -5   4  -3   -0.57    3.48
  -5   4  -3    0.29    2.90
  -4  -5  -3   -0.96    2.35
   4   5  -3   -0.19    2.34
  -4  -5  -3    1.85    2.78
   4   5  -3    2.45    1.59
   5  -4  -3   -0.46    3.73
  -5   4  -3    2.82    3.18
   4   5  -2    0.90    3.63
   4   5  -2    2.70    1.82
   4   5  -2    5.42    4.41
  -5   4  -2   -1.97    3.66
   5  -4  -2   -1.10    2.97
  -5   4  -2    2.44    3.46
  -4  -5  -2   -1.61    2.55
   4   5  -2    0.49    2.81
  -5   4  -2    3.62    3.06
   4   5  -2   -1.18    2.01
  -4  -5  -2    3.89    2.90
  -5   4  -2    0.36    2.92
   5  -4  -2   12.77    5.43
   4   5  -1   38.75    5.60
   4   5  -1   34.67    3.77
  -5   4  -1   40.73    6.67
   5  -4  -1   35.93    5.18
  -5   4  -1   36.68    5.91
   5  -4  -1   41.02    5.04
  -5   4  -1   43.26    5.36
   4   5  -1   44.89    5.32
   4   5  -1   40.58    4.04
  -4  -5  -1   40.26    5.04
  -5   4  -1   44.20    6.13
  -4  -5  -1   37.03    5.03
   4   5  -1   30.56    3.76
   4   5   0    8.06    2.35
   5  -4   0    5.38    2.81
  -5   4   0   13.64    4.72
   5  -4   0    8.08    3.65
   4   5   0    8.99    3.04
  -5   4   0    5.94    2.65
   4   5   0    8.27    1.91
  -4  -5   0    6.80    2.48
  -4  -5   0    9.23    3.84
  -5   4   0   15.42    4.34
  -4  -5   0    5.08    2.66
   4   5   0    7.51    2.90
  -5   4   0    0.78    2.86
   4   5   1   41.63    4.96
   5  -4   1   38.81    5.71
   5  -4   1   34.96    5.06
   5  -4   1   40.84    5.53
  -4  -5   1   46.04    6.52
   4   5   1   48.94    4.06
   4   5   1   33.01    4.17
  -4  -5   1   40.36    4.52
  -5   4   1   38.67    5.39
  -4  -5   1   37.57    4.36
  -5   4   1   38.00    5.42
  -5   4   1   40.90    5.84
   4   5   1   32.30    4.86
   4   5   2   -0.04    1.76
   4   5   2    0.97    2.32
   5  -4   2    0.08    2.57
   5  -4   2   -0.85    2.87
   4   5   2    0.18    1.75
  -4  -5   2   -1.83    3.14
  -4  -5   2    0.48    3.79
   5  -4   2   -0.29    3.38
   4   5   2   -1.00    1.42
  -5   4   2   -4.37    3.72
  -5   4   2   -0.28    3.03
   4   5   2    3.11    3.79
   4   5   3    1.82    1.47
  -4  -5   3   -0.47    2.51
   5  -4   3    0.91    2.35
   4   5   3    3.17    2.63
   5  -4   3    2.93    2.84
   5  -4   3   -0.15    2.71
   4   5   3    0.84    1.41
  -5   4   3   -1.50    3.69
   5  -4   3   -2.78    3.95
  -4  -5   3    6.64    4.53
  -4  -5   3    2.15    2.81
   5  -4   3    6.17    4.25
   4   5   3    1.32    4.68
  -5   4   3    2.01    2.75
   5  -4   3   13.76    5.59
   4   5   4   51.24    3.15
   5  -4   4   51.90    6.47
   4   5   4   52.76    6.71
   5  -4   4   49.95    6.26
  -4  -5   4   61.00    7.07
  -5   4   4   55.88    7.67
   5  -4   4   42.65    6.26
  -5   4   4   58.05    6.69
  -4  -5   4   57.00    6.24
   4   5   4   57.07    4.52
  -4  -5   4   82.23    9.49
   5  -4   4   52.94    6.88
   4   5   4   48.20    7.29
   5  -4   4   60.26    7.51
  -5   4   4   45.97    6.83
  -5   4   5  154.60    9.29
   4   5   5  148.65   11.45
   5  -4   5  153.32   11.02
  -4  -5   5  157.48   11.85
  -5   4   5  181.81   12.97
   5  -4   5  172.13   12.21
   5  -4   5  166.68   11.77
  -5   4   5  160.00   10.70
  -5   4   5  158.44   11.51
   4   5   5  178.59   12.83
   5  -4   5  153.87   11.80
   5  -4   6   12.02    3.90
  -5   4   6   15.76    3.52
  -4  -5   6   16.71    4.35
   5  -4   6   13.77    4.40
   4   5   6   12.95    4.31
   4   5   6   10.08    3.13
  -5   4   6    7.64    4.57
   5  -4   6   12.99    4.15
  -5   4   6   15.93    3.66
   5  -4   6   18.26    5.37
  -4  -5   6   -2.63    3.45
   4   5   6    2.01    2.48
   5  -4   6   17.86    5.63
  -5   4   6   15.18    4.70
  -4  -5   7    7.76    2.97
   4   5   7   14.48    3.93
  -5   4   7    6.87    2.69
   5  -4   7    6.22    3.13
   4   5   7    9.60    3.94
   5  -4   7    5.44    2.80
  -5   4   7   12.13    4.89
  -4  -5   7    6.78    3.77
   4   5   7    8.10    3.13
  -4  -5   7   -1.82    2.95
  -5   4   7   10.62    3.55
   5  -4   7   13.28    4.83
   5  -4   7    6.03    3.61
  -5   4   7    2.24    3.09
   4   5   7    0.11    2.28
   5  -4   8   23.50    5.23
   4   5   8   24.32    5.06
  -5   4   8   23.52    4.66
   4   5   8   26.40    5.92
  -4  -5   8   20.56    5.64
  -4  -5   8   32.62    6.40
  -5   4   8   33.62    6.73
   4   5   8   26.98    4.35
   5  -4   8   27.60    5.84
   5  -4   8   29.41    6.32
  -4  -5   8   -1.84    3.73
  -5   4   8   26.35    5.27
   5  -4   8   25.10    5.88
   4   5   8   -3.85    3.56
  -5   4   8   29.94    5.73
   4   5   9    4.06    2.98
   5  -4   9   10.43    4.30
   4   5   9    8.86    3.48
  -4  -5   9    7.12    3.41
  -5   4   9    6.93    3.25
   4   5   9    9.87    3.21
  -4  -5   9    7.31    3.71
   5  -4   9   10.80    4.03
  -4  -5   9   17.46    5.44
   5  -4   9    7.29    3.69
  -5   4   9   12.51    4.46
   4   5   9   -7.30    4.47
   5  -4   9    9.33    4.99
  -5   4   9    5.49    3.21
  -5   4  10    3.18    2.70
   4   5  10    4.59    2.80
   5  -4  10    6.34    3.99
  -4  -5  10   -0.02    2.58
   4   5  10    6.80    2.81
   5  -4  10   -1.09    2.15
  -4  -5  10    5.89    3.97
   4   5  10    0.53    1.85
  -4  -5  10   13.27    6.54
  -5   4  10    4.83    3.21
   5  -4  10    1.87    3.75
  -5   4  10   -0.42    2.78
   5  -4  10    3.51    3.54
   4   5  10    8.29    5.09
   4   5  11   55.14    8.19
  -5   4  11   64.33    8.15
   4   5  11   59.23    6.78
  -5   4  11   51.93    7.48
   5  -4  11   60.93    9.45
  -4  -5  11   78.91   11.10
   4   5  11   63.01   10.38
   5  -4  11   67.07    9.36
  -4  -5  11   63.33    3.72
  -5   4  11   53.88    7.84
   4   5  12   26.64    5.78
  -5   4  12   30.11    6.08
   4   5  12   33.51    5.43
  -5   4  12   29.91    6.02
  -4  -5  12   37.79    8.22
  -5   4  12   31.36    6.64
   5  -4  12   36.06    7.71
  -5   4  12   29.57    6.25
   5  -4  12   25.09    6.57
  -4  -5  12   32.70    3.18
   4   5  12   20.43    6.26
  -5   4  13   24.79    5.94
   4   5  13   25.22    4.93
  -5   4  13   21.21    5.77
   5  -4  13   31.65    7.48
   4   5  13   22.81    8.16
  -4  -5  13   14.97    1.73
  -5   4  13   22.27    6.01
  -5   4  13   22.68    5.92
   5  -4  13   25.13    6.54
  -4  -5  13   21.25    2.96
   4   5  14    4.97    2.34
   5  -4  14    3.64    3.96
  -5   4  14    4.93    3.91
   4   5  14   17.00    7.13
   5  -4  14    5.77    3.83
  -4  -5  14    6.43    1.83
  -4  -5  14    8.21    1.82
  -5   4  14    7.56    4.89
   4   5  15   10.41    3.68
   5  -4  15    3.45    4.46
  -5   4  15    9.56    3.82
  -5   4  15   10.80    5.34
  -4  -5  15    6.47    1.84
  -4  -5  15    6.26    2.19
   5  -4  15    8.60    5.69
   4   5  15   14.23    6.93
   4   5  16    2.72    2.69
   5  -4  16    5.47    4.50
  -5   4  16    8.97    4.69
   5  -4  16   -0.55    5.29
  -5   4  16    2.93    4.28
   4   5  16   -3.08    5.99
  -4  -5  16    0.71    1.52
  -4  -5  16    5.80    2.34
  -5   4  17    2.93    3.50
   5  -4  17   -2.46    4.61
   5  -4  17    6.36    4.53
  -5   4  17    2.12    3.44
  -4  -5  17    0.32    1.59
   4   5  17    1.18    4.61
   5  -4  18   -9.59    6.56
   5  -4  18   -0.16    3.85
   4   5  18    0.46    4.13
  -4  -5  18   -0.10    1.42
  -5   4  18    3.30    4.32
   5  -4  19    7.96    5.35
   4   5  19   14.73    7.00
   5  -4  19   12.96    6.16
  -5   4  19    2.90    3.78
   5  -4  20   10.26    6.69
   5  -4  20    9.78    5.16
   4   5  20    6.53    6.11
  -5   4  20    9.66    6.19
   5  -4  21   -2.73    4.97
   5  -4  21    6.20    4.64
  -5   4  21    9.40    5.35
   4   5  21    5.99    6.01
   5  -4  22    2.17    4.55
   4   5  22    0.64    4.10
  -5   4  22    2.94    4.67
   5  -4  22    0.02    4.17
   5  -4  23   -2.41    5.51
   4   5  23    8.38    6.07
   5  -4  23    0.54    3.54
   3   5 -23   29.02   11.18
  -5   3 -23   14.46    6.22
   5  -3 -23   15.92    7.74
  -5   3 -23   22.01   11.27
   3   5 -23    7.34    4.86
  -5   3 -22    3.39    3.78
   5  -3 -22    8.27    6.50
   3   5 -22   10.86    7.73
  -3  -5 -22    8.63    5.42
   3   5 -22    1.80    5.28
   5  -3 -22    5.08    3.90
  -5   3 -22   11.17    7.66
  -5   3 -21   19.70    6.72
   3   5 -21   29.71    9.08
   5  -3 -21   12.76    6.59
  -5   3 -21   33.16   10.52
   5  -3 -21   29.23    7.30
   3   5 -21   30.02    8.99
  -3  -5 -21   16.17    6.24
   3   5 -20    6.96    6.47
   5  -3 -20   13.74    6.49
  -5   3 -20    4.19    4.65
   3   5 -20    8.54    6.03
  -3  -5 -20    8.43    4.43
   5  -3 -20    8.47    4.66
  -5   3 -20   12.61    6.86
   5  -3 -19    6.60    5.33
  -5   3 -19    9.65    5.82
   3   5 -19   17.96    9.27
   5  -3 -19    8.39    4.19
  -3  -5 -19   11.47    5.21
   3   5 -19   15.08    7.13
  -5   3 -19   17.40    7.62
   3   5 -18   11.45    6.29
   5  -3 -18   19.91    7.19
  -5   3 -18   14.76    5.98
   3   5 -18   25.71    8.23
  -3  -5 -18   10.06    4.90
  -5   3 -18    9.14    6.51
   5  -3 -18   16.96    5.53
   5  -3 -17   21.74    7.12
   3   5 -17   42.95   10.03
   5  -3 -17   31.69    8.37
  -5   3 -17   28.89    7.95
  -3  -5 -17   41.03    6.22
   3   5 -17   23.68    7.27
   5  -3 -17   28.20    6.35
  -3  -5 -17   36.47    6.42
  -3  -5 -17   36.56    7.58
  -5   3 -17   35.07    9.47
   5  -3 -16   22.40    6.76
   5  -3 -16   24.09    6.79
  -5   3 -16   20.10    6.34
   3   5 -16   25.80    7.85
   5  -3 -16   24.82    6.14
  -3  -5 -16   19.00    4.00
   3   5 -16   16.35    6.23
   5  -3 -16   21.85    5.35
  -5   3 -16    9.55    6.77
  -3  -5 -16   17.25    4.29
  -3  -5 -16   24.05    6.05
  -5   3 -15   33.03    7.27
   5  -3 -15   40.19    8.05
   3   5 -15   38.78    9.19
   5  -3 -15   52.29    8.85
   5  -3 -15   38.58    7.12
  -3  -5 -15   41.56    5.66
  -3  -5 -15   48.41    8.02
  -5   3 -15   43.13    9.55
   5  -3 -15   34.11    6.40
   3   5 -15   33.36    7.92
  -3  -5 -15   45.53    6.41
  -5   3 -14    3.25    4.34
   5  -3 -14    8.50    4.23
   3   5 -14    2.53    4.47
   5  -3 -14   14.37    5.72
  -3  -5 -14    4.24    3.77
  -3  -5 -14   10.85    3.28
   3   5 -14   13.21    5.96
   5  -3 -14    9.04    3.54
  -5   3 -14    5.00    5.53
   5  -3 -14   14.37    4.78
  -3  -5 -14    6.07    2.17
  -5   3 -13   74.91    9.35
   5  -3 -13   59.38    9.82
   5  -3 -13   64.07    8.95
   3   5 -13   63.91   10.64
   3   5 -13   65.62   10.10
  -5   3 -13   47.62   10.44
   5  -3 -13   71.89    8.35
  -3  -5 -13   71.02    7.03
  -3  -5 -13   68.66    8.45
  -3  -5 -13   62.70    6.31
   5  -3 -13   73.50    9.40
  -5   3 -13   76.07    9.92
  -5   3 -12   16.46    5.99
   5  -3 -12    9.39    3.78
   5  -3 -12   19.96    5.41
   3   5 -12   10.95    4.47
   3   5 -12   17.44    6.40
   5  -3 -12   19.67    5.64
   5  -3 -12    9.82    3.60
  -5   3 -12   16.82    7.79
  -3  -5 -12   19.13    4.87
  -3  -5 -12   19.38    3.65
   5  -3 -12   12.36    3.99
  -3  -5 -12   24.17    3.82
  -5   3 -12   12.33    4.18
   5  -3 -11  107.37   11.08
   3   5 -11  108.79   12.51
  -5   3 -11  115.56   10.70
  -3  -5 -11  104.14    7.55
   3   5 -11  103.71   11.33
   5  -3 -11  101.41    9.02
  -5   3 -11  101.80   12.62
   5  -3 -11  117.41   12.22
  -3  -5 -11  104.52    9.43
  -3  -5 -11  117.37   12.22
  -3  -5 -11   99.42    6.88
   3   5 -11  130.11   13.09
   5  -3 -11  103.15   10.15
  -5   3 -11  104.86   10.99
   5  -3 -11  108.85   10.79
   5  -3 -10   40.29    6.99
  -5   3 -10   36.50    5.87
   3   5 -10   34.09    7.28
   5  -3 -10   33.50    5.84
  -3  -5 -10   36.78    4.35
   3   5 -10   -2.58    3.05
   5  -3 -10   44.93    7.47
  -5   3 -10   18.48    6.25
   5  -3 -10   36.96    5.36
   5  -3 -10   39.68    5.92
  -3  -5 -10   41.65    4.09
   3   5 -10   36.55    6.85
  -3  -5 -10   13.21    6.16
  -5   3 -10   30.73    6.48
  -5   3  -9  289.38   15.65
   3   5  -9  274.62   18.16
   5  -3  -9  282.75   16.08
   5  -3  -9  270.58   17.38
  -3  -5  -9  271.97   10.60
   5  -3  -9  282.74   13.96
  -3  -5  -9  262.97   17.37
   5  -3  -9  282.13   15.60
   3   5  -9  281.86   18.25
  -3  -5  -9  268.00    9.77
   5  -3  -9  268.71   15.77
  -5   3  -9  273.14   16.56
   3   5  -8   54.98    8.23
   5  -3  -8   44.11    6.58
  -5   3  -8   40.75    6.03
  -5   3  -8   -4.74    3.82
  -3  -5  -8   41.08    3.78
   3   5  -8   -1.31    2.87
   5  -3  -8   36.51    6.48
   5  -3  -8   40.95    5.33
  -3  -5  -8   41.52    3.45
   5  -3  -8   51.53    6.65
   3   5  -8   39.35    7.06
   5  -3  -8   41.75    6.40
  -5   3  -8   37.08    6.21
  -3  -5  -8   44.00    6.95
   5  -3  -7   75.14    7.46
  -3  -5  -7   73.12    4.62
  -5   3  -7   85.93    8.27
   3   5  -7   83.34    9.30
   5  -3  -7  124.48   11.01
   5  -3  -7   72.84    6.42
   3   5  -7   64.73    8.21
  -3  -5  -7   80.37    9.14
  -3  -5  -7   70.13    4.01
   5  -3  -7   74.28    7.43
   5  -3  -7   72.79    7.90
  -5   3  -7   75.29    8.18
   3   5  -6  103.94    9.57
  -5   3  -6  108.17    8.91
  -3  -5  -6  103.95    5.11
   5  -3  -6   92.64    8.06
   5  -3  -6   88.20    8.88
  -3  -5  -6   99.95    9.36
  -3  -5  -6  100.88    4.60
   5  -3  -6  109.92    8.70
   3   5  -6   98.37    9.57
  -5   3  -6   95.63    9.09
   5  -3  -6   98.67    9.15
   3   5  -5  175.22   11.94
  -3  -5  -5  164.59    6.48
  -5   3  -5  166.07   10.68
   5  -3  -5  147.98   10.10
   5  -3  -5  172.82   12.05
   3   5  -5  151.57   11.12
   3   5  -5  158.32   11.71
  -3  -5  -5  167.24   11.80
  -3  -5  -5  164.45    5.94
   5  -3  -5  155.65   10.59
   5  -3  -5  153.93   11.07
  -5   3  -5  167.06   11.64
   5  -3  -4  154.22    9.27
  -3  -5  -4  143.77    6.33
  -5   3  -4  155.88   10.24
   3   5  -4  153.25   10.80
   5  -3  -4  169.68   11.32
   3   5  -4  169.21   11.98
  -5   3  -4  160.32   11.53
  -3  -5  -4  154.22    6.18
  -3  -5  -4  160.88   11.35
  -5   3  -4  170.75   10.54
   3   5  -4  154.20   10.93
   5  -3  -4  124.49    9.79
   5  -3  -4  161.21   10.41
  -5   3  -4  159.80   11.07
  -3  -5  -3   23.00    4.82
   5  -3  -3   29.73    4.31
   3   5  -3   33.15    5.65
  -5   3  -3   19.90    4.85
   3   5  -3   26.58    5.87
  -5   3  -3   23.36    6.22
   5  -3  -3   31.19    5.37
   3   5  -3   22.25    4.64
  -3  -5  -3   29.99    3.08
   5  -3  -3   34.01    5.18
  -5   3  -3   28.34    4.67
  -5   3  -3   23.84    4.51
  -3  -5  -3   28.91    5.03
   3   5  -3   20.49    2.45
   5  -3  -3   32.35    6.23
   3   5  -3   28.21    2.41
  -3  -5  -2   12.86    3.88
   3   5  -2   11.24    3.95
   5  -3  -2   15.66    4.09
  -5   3  -2   22.10    4.91
   3   5  -2   22.40    5.38
  -5   3  -2   10.87    4.41
   5  -3  -2   19.27    4.29
  -3  -5  -2   12.49    3.67
   3   5  -2   13.56    2.75
  -5   3  -2   14.28    3.56
  -3  -5  -2   13.10    2.73
   3   5  -2   15.45    4.05
   3   5  -2   15.60    2.39
  -5   3  -2   14.57    4.11
   3   5  -2    4.63    2.21
   5  -3  -2   19.09    4.97
  -3  -5  -1   64.83    6.29
   3   5  -1   48.09    5.29
   5  -3  -1   58.45    6.40
  -5   3  -1   53.15    6.71
   3   5  -1   51.47    5.95
   3   5  -1   56.12    4.96
   3   5  -1   52.25    5.33
  -5   3  -1   58.66    5.66
  -3  -5  -1   57.26    5.26
   3   5  -1   51.49    4.85
   3   5  -1   51.50    4.47
   5  -3  -1   59.98    7.48
  -5   3  -1   67.26    6.97
   3   5   0   -0.27    1.91
  -3  -5   0    3.05    3.15
   3   5   0    0.16    2.40
   5  -3   0   -0.01    2.62
   5  -3   0    2.59    3.03
  -5   3   0    5.06    4.23
   3   5   0    1.29    1.65
  -3  -5   0    4.02    3.31
   3   5   0    0.95    1.81
  -5   3   0    6.05    4.77
  -3  -5   0    3.02    2.79
  -5   3   0    0.81    2.57
  -5   3   0   -3.51    3.11
   3   5   0   -1.94    2.45
  -3  -5   1   42.40    4.22
   3   5   1   51.38    4.58
   5  -3   1   48.00    5.78
   5  -3   1   55.93    6.02
  -3  -5   1   55.49    5.39
  -3  -5   1   54.53    6.01
   5  -3   1   57.91    6.16
  -5   3   1   50.95    5.50
   3   5   1   47.31    4.27
  -5   3   1   51.43    6.76
   3   5   1   42.60    4.35
   3   5   1   45.66    5.51
   3   5   1   49.75    5.20
  -5   3   1   51.81    6.16
  -5   3   1   53.37    6.26
   3   5   2   10.25    3.38
   3   5   2   14.34    2.51
  -3  -5   2    9.27    2.29
  -3  -5   2   13.21    3.37
   5  -3   2   11.22    3.39
   5  -3   2   11.70    3.45
   3   5   2    8.59    2.12
  -3  -5   2   14.06    3.63
   5  -3   2    8.40    3.45
  -5   3   2   11.95    4.30
   3   5   2   11.63    2.39
  -3  -5   2   14.64    4.44
  -5   3   2    6.01    2.80
   3   5   2   11.38    4.57
   5  -3   3   39.18    5.14
   3   5   3   33.23    3.25
  -3  -5   3   37.39    5.23
   3   5   3   34.99    5.09
   5  -3   3   23.43    5.56
  -3  -5   3   33.92    4.73
  -3  -5   3   36.23    6.11
   3   5   3   34.56    3.18
   5  -3   3   48.90    6.07
  -5   3   3   39.11    5.83
  -5   3   3   44.17    5.87
   3   5   3   39.84    6.04
  -3  -5   4  165.57   11.15
   5  -3   4  171.30   10.44
   3   5   4  161.04    6.42
  -3  -5   4  135.69   10.93
   5  -3   4  176.39   11.94
  -5   3   4  165.41   10.46
   3   5   4  162.10    6.30
  -3  -5   4  161.66   10.36
   5  -3   4  168.73   10.81
   3   5   4  193.57   13.03
  -3  -5   4  176.95   12.44
   5  -3   4  181.99   12.70
  -5   3   4  135.47   10.98
   3   5   4  178.84   11.48
  -5   3   5  147.58    9.78
   5  -3   5  144.51    9.94
   5  -3   5  169.24   11.24
  -3  -5   5  166.19   11.48
   3   5   5  148.31    8.44
  -5   3   5  164.19   12.13
  -3  -5   5  138.19   10.84
   3   5   5  158.15    6.20
   5  -3   5  146.37   11.59
  -3  -5   5  144.50   10.49
   5  -3   5  154.89   10.52
  -5   3   5  141.64    9.93
   3   5   5  160.66   11.69
  -5   3   5  165.63   11.16
   5  -3   5  160.96   11.97
  -5   3   6   93.09    8.03
   5  -3   6   98.13    8.50
  -3  -5   6  104.35    9.37
   3   5   6   91.29    7.91
  -5   3   6  109.10   10.90
  -3  -5   6  106.80    9.80
   3   5   6   91.39    7.29
   5  -3   6   88.10    9.19
   3   5   6   95.43    5.24
  -5   3   6   93.55    8.71
   5  -3   6   95.71    9.10
  -5   3   6  111.29    9.28
   5  -3   6  102.96    9.88
   3   5   6  100.68    9.46
  -3  -5   7   73.62    8.45
  -5   3   7   74.92    7.30
   3   5   7   62.20    6.93
   5  -3   7   67.39    8.33
  -3  -5   7   62.78    8.21
   3   5   7   71.19    6.12
   5  -3   7   68.82    8.40
  -3  -5   7   -2.29    3.81
   5  -3   7   82.12    9.04
  -5   3   7   64.82    7.39
   3   5   7   68.77    8.33
  -5   3   7   69.75    7.43
   5  -3   7   61.73    7.89
  -3  -5   8   35.20    6.12
   5  -3   8   40.53    6.58
   3   5   8   46.39    6.47
   3   5   8   39.76    6.97
  -5   3   8   44.97    6.18
  -3  -5   8   47.76    7.23
   3   5   8   39.10    5.19
   5  -3   8   44.83    6.77
  -5   3   8   47.98    6.91
  -3  -5   8   -0.03    3.19
   5  -3   8   45.91    6.97
   3   5   8   -4.68    4.13
  -5   3   8   44.76    6.23
   5  -3   8   47.97    7.18
  -5   3   9  268.52   15.87
   3   5   9  284.22   16.42
  -3  -5   9  271.47   17.55
   5  -3   9  270.22   17.27
  -3  -5   9  258.52   17.72
   5  -3   9  287.91   17.55
   3   5   9  275.73   13.16
  -5   3   9  252.44   15.48
  -3  -5   9  266.92   18.07
   5  -3   9  256.77   16.46
   3   5   9  306.96   18.67
  -5   3   9  267.13   15.96
  -3  -5   9  255.32    7.36
   5  -3   9  245.05   16.26
  -5   3  10   29.52    5.92
   3   5  10   36.71    6.31
   5  -3  10   49.38    8.00
  -3  -5  10   53.50    8.35
   3   5  10   41.13    7.20
  -3  -5  10   42.35    7.21
   5  -3  10   38.22    6.76
   3   5  10   45.67    5.58
  -3  -5  10   40.03    8.15
  -5   3  10   36.25    6.46
   5  -3  10   40.87    7.38
   3   5  10   52.91    8.70
  -5   3  10   40.18    6.19
   5  -3  10   42.39    6.98
  -3  -5  10   38.50    3.17
  -5   3  11  115.10   11.37
   3   5  11  102.43   11.19
   5  -3  11  115.50   11.80
   3   5  11  110.48    8.91
  -3  -5  11  163.34   15.28
  -5   3  11  108.75   10.94
   5  -3  11  100.28   11.38
   3   5  11  114.18   12.40
  -3  -5  11  101.93    5.25
  -5   3  11   99.01   10.19
   5  -3  11   97.36   11.02
  -3  -5  11   94.44    5.73
   3   5  11  121.47   12.69
   3   5  12   16.69    4.60
  -5   3  12   19.09    4.64
   3   5  12   13.77    3.35
   5  -3  12    3.66    4.15
  -5   3  12    7.80    4.04
  -3  -5  12   13.94    2.66
   3   5  12   14.57    6.08
  -3  -5  12   15.25    2.37
  -5   3  12   12.33    4.86
   5  -3  12   15.97    5.41
  -5   3  12   18.42    5.22
  -5   3  13   63.12    9.67
   3   5  13   57.46    7.43
   5  -3  13   62.86    9.98
  -5   3  13   73.77    9.57
   3   5  13   73.61   10.60
  -3  -5  13   61.27    4.86
  -5   3  13   65.81    8.88
   5  -3  13   63.49    9.60
  -3  -5  13   70.19    5.74
  -5   3  13   69.12    8.92
   3   5  14   11.19    3.42
  -5   3  14   12.85    5.18
   5  -3  14    7.79    5.01
  -5   3  14   10.24    4.06
  -3  -5  14   11.01    2.63
  -3  -5  14   11.24    2.69
  -5   3  14   14.97    5.14
   3   5  14    8.21    5.90
   5  -3  14   18.92    5.70
   3   5  15   37.90    6.12
  -5   3  15   34.63    8.04
  -3  -5  15   43.52    5.41
  -5   3  15   37.53    7.40
  -3  -5  15   30.48    4.10
  -5   3  15   36.69    7.32
   3   5  15   40.87    9.00
   5  -3  15   35.51    8.19
   3   5  16    9.97    3.82
  -5   3  16   18.57    5.08
   3   5  16   21.21    7.17
  -3  -5  16   15.95    3.54
   5  -3  16   14.11    5.44
  -3  -5  16   16.79    3.27
  -5   3  16    7.54    4.11
  -5   3  17   36.93    7.91
  -3  -5  17   28.50    4.20
   5  -3  17   33.05    8.26
  -3  -5  17   27.50    4.61
  -5   3  17   41.18    8.04
   3   5  17   45.01    9.73
   3   5  18    8.47    6.09
  -5   3  18   19.58    5.80
  -3  -5  18    6.58    2.58
   5  -3  18   13.74    6.79
   5  -3  19    7.90    5.97
   3   5  19   13.72    6.02
  -5   3  19   19.34    6.67
   5  -3  19    6.72    4.92
   5  -3  20   17.15    8.07
   5  -3  20   12.35    7.47
   3   5  20    9.36    6.14
  -5   3  20   20.89    6.61
   5  -3  21   23.77    9.26
   5  -3  21   10.65    6.10
  -5   3  21   23.56    6.89
   3   5  21   31.30   10.71
   5  -3  22   -3.96    6.00
  -5   3  22    8.32    4.87
   3   5  22    4.40    5.43
   5  -3  22    6.62    5.32
   5  -3  23   23.09    7.83
   3   5  23   17.84    7.42
   5  -3  23   18.11    7.42
   5  -2 -23    3.29    4.14
   2   5 -23    1.15    4.88
  -5   2 -23    5.06    6.11
   2   5 -23   -1.02    6.02
   5  -2 -23    0.79    3.19
   5  -2 -22   -0.62    5.18
  -5   2 -22  -13.64    5.90
   2   5 -22   -3.15    4.33
  -5   2 -22   -6.94    5.83
   5  -2 -22   -4.89    4.53
  -2  -5 -22   -0.75    4.62
   2   5 -22    7.49    6.38
   2   5 -21    4.06    6.28
   5  -2 -21   -2.93    4.58
  -5   2 -21   -3.84    3.65
  -5   2 -21   -1.92    5.36
   2   5 -21    1.96    5.34
   5  -2 -21    1.29    3.63
  -2  -5 -21   -3.31    4.95
   2   5 -20   13.66    6.02
   5  -2 -20   12.80    6.85
  -5   2 -20    6.88    5.07
   5  -2 -20   12.56    5.36
  -2  -5 -20   16.46    5.72
   2   5 -20    3.68    4.24
  -5   2 -20   15.65    7.39
   5  -2 -19    1.71    4.38
  -5   2 -19   -0.95    2.93
   2   5 -19    0.21    5.35
   2   5 -19   -5.63    6.09
  -2  -5 -19    1.02    4.00
  -5   2 -19    3.74    6.43
   5  -2 -19    0.39    3.19
   2   5 -18    3.88    5.29
   5  -2 -18   -5.55    5.39
  -5   2 -18    1.28    3.24
  -5   2 -18   -2.00    4.27
   5  -2 -18   -8.82    4.86
  -2  -5 -18    5.17    3.95
   2   5 -18    8.12    6.16
  -5   2 -17    0.04    3.21
   2   5 -17    6.46    5.35
   5  -2 -17   -1.44    4.56
  -2  -5 -17    3.59    2.57
  -2  -5 -17    4.65    4.14
   2   5 -17    4.30    4.54
   5  -2 -17    5.83    4.39
  -5   2 -17   -4.30    6.68
  -2  -5 -17    1.57    2.23
   5  -2 -16   10.35    5.09
   5  -2 -16   10.48    6.00
  -5   2 -16    9.94    5.30
   2   5 -16    4.59    4.30
  -2  -5 -16    9.04    2.92
  -5   2 -16   -1.45    5.05
  -2  -5 -16   11.26    4.98
  -2  -5 -16    9.65    3.33
   5  -2 -16    6.18    4.29
   2   5 -16    5.49    4.44
   5  -2 -15   -6.01    4.31
  -5   2 -15    3.61    4.23
   2   5 -15    2.28    3.73
   5  -2 -15    7.10    5.31
   5  -2 -15   -2.06    2.75
  -2  -5 -15    1.05    1.87
   5  -2 -15   -0.96    3.03
  -2  -5 -15    2.45    3.16
  -2  -5 -15    1.66    2.14
  -5   2 -15   -1.70    5.21
   2   5 -15   -2.40    4.18
   5  -2 -14    1.45    3.41
   2   5 -14    9.26    5.60
  -5   2 -14    2.90    3.05
   5  -2 -14    6.25    4.67
  -2  -5 -14    6.44    3.11
   2   5 -14   -1.73    4.10
   5  -2 -14    3.86    3.36
  -5   2 -14    3.18    5.65
  -2  -5 -14    1.29    2.75
  -2  -5 -14    3.47    2.24
   5  -2 -14    7.29    4.20
   5  -2 -13    2.03    3.79
  -5   2 -13   -1.71    3.22
   5  -2 -13   -0.72    2.85
   2   5 -13    6.29    4.87
   5  -2 -13    1.01    3.70
  -2  -5 -13    2.41    2.57
  -2  -5 -13    4.75    2.69
  -5   2 -13    2.47    4.40
   2   5 -13    4.78    4.40
  -2  -5 -13    0.41    1.77
   5  -2 -13    4.01    3.07
  -5   2 -13    3.85    3.13
  -5   2 -12   83.05    9.14
   5  -2 -12   68.90    8.57
   5  -2 -12   68.95    9.81
   2   5 -12   85.44   11.55
   5  -2 -12   76.92   10.02
   5  -2 -12   67.16    8.13
   2   5 -12   71.47    9.99
  -5   2 -12   67.66   11.80
  -2  -5 -12   74.85    7.36
  -2  -5 -12   77.81    8.11
   2   5 -12   71.25    5.72
   5  -2 -12   70.32    8.86
  -2  -5 -12   74.94    6.22
  -5   2 -12   71.70    9.69
   2   5 -11    7.71    4.53
   5  -2 -11    5.16    3.64
  -5   2 -11    4.49    3.91
   5  -2 -11   10.20    4.37
  -5   2 -11    3.50    4.13
  -2  -5 -11    7.72    2.68
   5  -2 -11    8.95    4.14
  -2  -5 -11    5.13    3.01
   2   5 -11    9.23    4.83
   5  -2 -11    6.24    3.15
  -2  -5 -11    7.96    2.25
   2   5 -11   14.40    4.85
   5  -2 -11    9.24    3.57
   2   5 -11    3.51    1.52
  -5   2 -11    6.60    3.81
  -5   2 -10    6.96    3.23
   2   5 -10    8.81    4.64
   5  -2 -10    6.98    3.33
   5  -2 -10    7.29    3.98
  -2  -5 -10    5.50    2.56
   2   5 -10    1.69    3.53
   5  -2 -10    7.17    3.39
   5  -2 -10    7.72    4.11
  -2  -5 -10    9.86    2.69
  -5   2 -10    4.84    4.84
   5  -2 -10   11.90    4.23
  -2  -5 -10    7.71    1.92
   2   5 -10   12.24    4.87
   2   5 -10    8.52    2.00
  -5   2 -10    6.50    3.86
   2   5  -9    2.45    3.91
  -5   2  -9    2.78    2.55
   5  -2  -9    3.14    3.98
   5  -2  -9    9.11    3.87
  -2  -5  -9    1.47    2.21
   5  -2  -9    2.50    2.98
   2   5  -9   -1.73    3.39
  -5   2  -9    0.84    3.92
   5  -2  -9    2.72    2.93
  -2  -5  -9    5.10    2.43
   5  -2  -9    3.43    3.01
  -2  -5  -9    2.88    1.43
   2   5  -9    3.40    2.88
  -5   2  -9    8.78    4.02
   2   5  -9    4.54    1.64
   5  -2  -8   18.14    5.27
  -5   2  -8   28.41    5.34
   2   5  -8   15.26    6.25
  -2  -5  -8   -8.26    4.87
  -2  -5  -8   20.27    3.35
   5  -2  -8   18.50    4.15
   5  -2  -8   25.10    5.72
  -5   2  -8   14.02    6.00
   2   5  -8    1.86    2.65
  -2  -5  -8   28.92    2.54
   5  -2  -8   29.54    5.48
   2   5  -8   28.36    5.91
   5  -2  -8   28.36    5.57
  -5   2  -8   15.90    3.97
   2   5  -8   26.47    2.65
   2   5  -7   23.04    5.44
  -5   2  -7   17.42    4.40
  -2  -5  -7   -0.24    2.62
   5  -2  -7   18.12    4.72
  -5   2  -7    0.94    2.87
   5  -2  -7   19.02    4.33
   2   5  -7   -2.08    2.49
  -2  -5  -7   24.31    3.19
   5  -2  -7   23.95    5.34
   5  -2  -7   26.72    4.99
   2   5  -7   21.11    4.89
   2   5  -7   14.49    2.25
   5  -2  -7   27.07    5.30
  -5   2  -7   19.30    4.59
   2   5  -6    6.94    4.28
   5  -2  -6   -0.77    3.11
  -5   2  -6   -4.16    3.29
   5  -2  -6    0.74    2.51
  -2  -5  -6    2.99    1.45
   5  -2  -6    4.01    3.12
   2   5  -6    9.80    4.40
   5  -2  -6    1.44    3.16
  -5   2  -6    3.15    3.04
   2   5  -6    0.74    0.99
   2   5  -5   12.72    4.15
  -5   2  -5   13.75    4.01
   5  -2  -5    8.19    3.41
  -2  -5  -5   13.71    2.40
   5  -2  -5   11.04    3.84
   2   5  -5    9.97    4.06
   5  -2  -5   10.88    3.50
   2   5  -5   13.27    4.11
   2   5  -5   12.21    1.76
   5  -2  -5   13.12    4.30
  -5   2  -5   14.80    4.19
  -2  -5  -4  136.21    6.73
   2   5  -4  146.20    9.96
   5  -2  -4  149.49    9.45
  -2  -5  -4  133.22   10.53
  -5   2  -4  136.36    8.77
   2   5  -4  165.67   11.29
   5  -2  -4  136.59   10.37
  -5   2  -4  138.84    9.07
   2   5  -4  141.00   10.27
   5  -2  -4  152.48   10.13
  -5   2  -4  136.27   10.02
   5  -2  -4  143.80    9.64
  -2  -5  -3   36.52    4.08
   5  -2  -3   50.50    5.80
   2   5  -3   47.22    6.36
  -2  -5  -3   53.83    6.53
   2   5  -3   55.30    6.75
  -5   2  -3   49.39    5.74
  -5   2  -3   49.76    6.97
   5  -2  -3   56.88    6.80
   5  -2  -3   45.11    5.99
   2   5  -3   46.61    5.90
  -5   2  -3   48.77    5.26
  -2  -5  -3   45.57    3.24
   2   5  -3   47.59    3.23
  -5   2  -3   39.91    5.53
   5  -2  -3   46.46    5.77
  -2  -5  -2   12.82    4.26
   2   5  -2   12.76    3.75
  -2  -5  -2    9.87    2.62
   5  -2  -2   10.34    3.42
  -5   2  -2    8.27    3.69
   2   5  -2    8.50    3.91
   2   5  -2   16.44    4.11
   5  -2  -2    3.94    2.54
  -2  -5  -2   12.07    2.34
  -5   2  -2   10.59    2.85
   2   5  -2    5.84    2.53
   2   5  -2    6.69    1.80
  -5   2  -2   15.06    4.39
   5  -2  -2    4.57    3.54
   2   5  -1   15.57    3.10
  -2  -5  -1   13.06    4.14
  -5   2  -1   12.77    4.03
   5  -2  -1   13.43    3.32
   2   5  -1   11.11    3.48
  -5   2  -1   16.08    3.35
   5  -2  -1   13.88    3.69
   2   5  -1    9.33    2.63
  -2  -5  -1   14.67    2.90
   2   5  -1   14.67    2.96
  -5   2  -1   13.14    3.53
   2   5  -1    9.05    2.06
   5  -2  -1   17.08    4.62
  -2  -5   0    5.20    3.01
   2   5   0   -0.54    2.37
   2   5   0    0.34    2.31
  -5   2   0    3.92    3.66
   5  -2   0    6.53    3.08
   2   5   0   -0.87    2.76
   2   5   0   -0.02    2.68
  -2  -5   0    1.11    2.61
  -5   2   0    6.71    4.18
  -5   2   0    1.53    2.14
   2   5   0    0.80    1.77
  -2  -5   0    3.67    2.80
   2   5   0    2.34    1.78
   2   5   0    1.03    2.05
  -5   2   0    0.39    2.84
   5  -2   0   10.35    4.97
   5  -2   0    2.28    3.85
   2   5   1    9.48    2.76
  -2  -5   1   10.48    2.72
  -2  -5   1   17.49    3.37
   2   5   1    7.63    2.52
  -5   2   1   26.53    5.91
   5  -2   1   11.11    3.44
   5  -2   1    8.16    3.10
   2   5   1   13.64    2.71
  -5   2   1   17.02    4.76
   5  -2   1   14.98    3.60
  -2  -5   1   10.89    3.64
   2   5   1    9.22    2.10
  -2  -5   1    8.94    3.63
   2   5   1    7.68    2.90
  -5   2   1   14.03    3.71
   5  -2   1   18.96    5.41
   2   5   2    8.64    2.28
   2   5   2    9.82    3.35
  -2  -5   2    8.78    2.89
  -2  -5   2   10.40    2.48
  -2  -5   2    7.68    3.32
   5  -2   2   12.03    3.25
   5  -2   2    3.38    3.11
  -2  -5   2    8.73    3.51
  -2  -5   2   14.28    3.84
   2   5   2   12.09    2.34
   2   5   2   12.05    2.69
  -5   2   2    7.87    3.72
   5  -2   2    7.27    3.13
  -5   2   2   10.07    3.27
  -5   2   2    9.41    3.05
   2   5   2   16.26    4.74
   5  -2   3   48.88    5.21
   2   5   3   43.81    5.74
   2   5   3   44.20    3.98
  -2  -5   3   40.59    5.36
  -2  -5   3   45.95    5.80
   5  -2   3   58.83    6.67
   2   5   3   49.14    3.11
  -2  -5   3   54.79    6.87
   5  -2   3   48.53    5.39
  -5   2   3   49.73    6.08
  -2  -5   3   48.65    5.81
  -5   2   3   44.74    5.69
  -2  -5   3   43.61    3.41
   2   5   3   40.55    5.95
  -5   2   4  139.08    8.91
  -2  -5   4  127.54    9.28
   5  -2   4  129.16    8.43
  -2  -5   4   91.32    9.30
   2   5   4  130.74    6.48
   5  -2   4  134.80   10.30
   5  -2   4  137.45    9.04
  -5   2   4  127.89    9.74
   2   5   4  129.46    9.63
  -2  -5   4  133.95    9.75
  -2  -5   4  140.60   10.78
   2   5   4  124.55    9.73
  -5   2   4  137.86    9.17
  -2  -5   4  146.27    5.06
  -5   2   5   11.88    3.48
   5  -2   5   12.40    3.02
   2   5   5   16.22    4.05
   2   5   5   14.22    3.18
   5  -2   5   10.17    3.74
  -2  -5   5   17.05    3.98
   5  -2   5   10.24    3.72
   2   5   5   13.02    2.32
   2   5   5   11.98    2.13
  -5   2   5    7.35    3.67
  -2  -5   5    9.62    3.22
  -5   2   5   14.97    4.51
   5  -2   5   17.67    4.37
  -2  -5   5   18.39    5.12
  -5   2   5   10.74    3.73
   5  -2   5   22.69    5.79
  -2  -5   6    1.99    2.38
   2   5   6    3.07    2.26
   2   5   6    3.49    3.10
  -5   2   6    0.69    2.45
   5  -2   6    5.52    3.90
   2   5   6    3.62    2.00
  -2  -5   6    7.77    3.75
   5  -2   6    0.29    2.83
   2   5   6    1.75    1.88
  -5   2   6    3.45    3.50
  -2  -5   6    2.91    3.79
   5  -2   6    6.69    4.00
  -5   2   6   -0.64    2.45
   5  -2   6    2.80    3.63
   2   5   7   21.00    4.04
  -5   2   7   22.42    4.79
   2   5   7   28.44    5.72
   5  -2   7   21.49    5.01
  -2  -5   7   25.61    5.38
   5  -2   7   25.18    5.18
   2   5   7   23.69    3.30
  -2  -5   7   24.74    4.77
  -5   2   7   20.23    4.98
  -2  -5   7   -1.37    2.92
   5  -2   7   21.80    4.91
   2   5   7   -3.08    3.59
  -5   2   7   23.75    4.35
   5  -2   7   24.88    6.04
  -2  -5   7   21.83    2.13
  -5   2   8   17.06    4.30
   5  -2   8   25.51    5.40
  -2  -5   8   23.25    5.01
   2   5   8   18.33    4.30
  -2  -5   8   19.33    2.37
   2   5   8   20.96    5.13
   5  -2   8   24.40    5.07
   2   5   8   22.95    3.54
  -2  -5   8   21.74    5.15
   5  -2   8   21.20    5.18
  -5   2   8   19.33    4.98
  -5   2   8   18.33    4.12
   5  -2   8   15.89    4.85
   2   5   8    4.43    3.82
  -2  -5   9    2.80    1.37
   5  -2   9    2.33    3.01
   2   5   9    4.26    3.11
   2   5   9    5.39    4.08
  -5   2   9   -1.06    2.20
  -2  -5   9    1.24    2.33
   5  -2   9    7.71    3.49
   2   5   9    2.11    1.41
  -2  -5   9    3.81    3.04
   5  -2   9    1.37    3.45
  -5   2   9   -0.51    3.34
   5  -2   9    3.27    3.40
   2   5   9    1.97    4.97
  -5   2   9    3.83    2.71
  -2  -5   9    2.78    1.41
  -2  -5  10    6.45    2.93
  -5   2  10   11.32    4.06
   2   5  10    8.44    3.89
   2   5  10    8.81    3.54
  -2  -5  10    8.88    2.26
   5  -2  10    8.38    3.76
   5  -2  10    7.58    4.13
  -2  -5  10   11.33    4.29
   2   5  10    4.85    2.18
  -5   2  10   11.51    4.35
   5  -2  10    2.14    4.16
  -5   2  10    5.10    3.22
  -2  -5  10    6.61    1.90
   2   5  10    3.80    3.87
   2   5  11    6.85    3.79
   5  -2  11    0.48    2.60
   2   5  11    5.60    2.23
  -2  -5  11    6.70    4.48
  -5   2  11    6.98    3.34
  -2  -5  11    6.38    2.15
   5  -2  11    9.80    3.78
   2   5  11    6.34    2.41
  -2  -5  11    4.45    3.15
  -5   2  11    5.96    3.59
  -2  -5  11    6.30    2.05
   5  -2  11    7.99    5.08
   2   5  11    9.36    4.72
  -5   2  11    3.26    3.45
  -5   2  11    9.57    3.27
  -5   2  12   59.82    8.65
   2   5  12   80.79    9.69
   2   5  12   94.77    8.41
  -5   2  12   70.17    9.89
  -5   2  12   83.75    9.23
  -2  -5  12   75.36    5.88
  -2  -5  12   79.82    6.31
  -5   2  12   73.88    8.93
   5  -2  12   69.77    9.13
   2   5  12   72.95   10.38
  -2  -5  13    2.98    1.67
   2   5  13    6.46    3.56
   2   5  13    3.29    2.49
  -5   2  13    3.70    3.65
  -5   2  13    2.21    2.80
   5  -2  13    8.17    4.62
  -5   2  13    2.45    2.35
  -2  -5  13    1.90    1.78
   2   5  13   -3.58    4.93
  -2  -5  14    2.70    1.87
   2   5  14   -0.23    1.97
  -5   2  14    2.87    3.88
   5  -2  14    4.67    3.97
  -5   2  14    4.43    3.35
  -5   2  14    1.57    2.89
  -2  -5  14    5.48    2.54
   2   5  14    7.37    5.57
  -2  -5  15    2.85    2.25
   2   5  15   -0.95    2.69
  -5   2  15   -0.08    3.79
  -2  -5  15    2.92    2.38
   2   5  15    8.82    6.06
  -5   2  15    4.92    3.57
   5  -2  15    0.21    3.61
  -5   2  15   -0.22    2.51
  -2  -5  16    3.49    1.90
   2   5  16    7.23    3.36
  -5   2  16   13.13    5.31
   5  -2  16    7.74    4.85
  -5   2  16    4.85    3.00
  -5   2  16    9.63    4.24
  -2  -5  16   10.55    3.74
   2   5  16   12.91    6.88
  -2  -5  17    1.48    2.36
   2   5  17    2.71    2.40
  -5   2  17    4.96    3.52
  -5   2  17    6.65    4.12
  -2  -5  17    1.04    2.93
   2   5  17    1.75    4.50
   5  -2  17   -0.37    3.62
   2   5  18    2.56    4.38
  -2  -5  18   -0.28    2.10
   5  -2  18    8.50    5.15
  -5   2  18   -1.05    2.80
   5  -2  19   10.41    6.08
  -5   2  19    2.38    3.25
   2   5  19    0.35    4.90
  -2  -5  19    2.94    3.54
  -5   2  20   17.38    5.45
   2   5  20    9.41    5.86
   5  -2  20   23.59    7.84
   2   5  21    4.81    6.40
  -5   2  21   -5.44    3.94
   5  -2  21    3.83    5.08
   5  -2  22   -7.06    6.10
   2   5  22    1.93    4.98
   5  -2  23    4.78    5.08
   2   5  23   -7.16    6.59
   1   5 -23    4.66    6.76
   5  -1 -23   33.64   10.32
  -5   1 -23   28.44   10.41
   5  -1 -23   11.91    5.50
   1   5 -23   36.28   10.53
   5  -1 -22   21.30    8.59
  -5   1 -22   10.98    5.24
   1   5 -22   20.01    9.33
  -1  -5 -22   13.92    5.58
   1   5 -22   18.57    7.60
   5  -1 -22    7.57    5.80
  -5   1 -22   11.38    6.37
   1   5 -21   17.25    8.06
   5  -1 -21   17.58    8.14
  -5   1 -21   18.37    5.85
  -1  -5 -21   21.14    6.47
   1   5 -21   20.25    7.75
   5  -1 -21   19.05    6.59
  -5   1 -21   15.46    7.12
   5  -1 -20    1.23    4.88
   1   5 -20   -0.42    5.47
  -5   1 -20   -0.02    3.61
   1   5 -20   -4.26    4.98
  -1  -5 -20    1.42    3.63
   5  -1 -20   -0.25    3.35
  -5   1 -20  -10.96    6.93
  -5   1 -19   15.76    5.19
   5  -1 -19   12.40    5.94
   1   5 -19   13.60    7.23
   1   5 -19    9.42    6.35
  -5   1 -19   11.44    7.20
   5  -1 -19   12.46    4.94
  -1  -5 -19   27.69    7.27
   1   5 -18   60.99   12.97
   5  -1 -18   57.18   11.47
  -5   1 -18   72.04   10.20
  -1  -5 -18   76.07    9.98
  -5   1 -18   80.53   12.75
   1   5 -18   75.67   12.22
   5  -1 -18   61.98    9.95
   5  -1 -17   22.28    7.07
  -1  -5 -17    5.84    6.50
   1   5 -17   21.85    8.10
  -5   1 -17   17.13    5.95
  -1  -5 -17   29.44    5.38
  -1  -5 -17   21.41    5.15
  -5   1 -17   18.17    8.33
   5  -1 -17   22.96    6.05
  -1  -5 -17   29.01    6.63
   1   5 -17   18.29    7.34
   5  -1 -16   52.28   10.04
   1   5 -16   53.16   11.00
  -5   1 -16   54.64    8.87
  -1  -5 -16   47.98    9.53
   1   5 -16   58.81   10.83
  -5   1 -16   50.87    9.98
  -1  -5 -16   59.42    8.36
   5  -1 -16   48.67    9.00
  -1  -5 -16   59.83    8.48
   1   5 -16   53.26    6.60
  -1  -5 -16   47.10    6.33
   5  -1 -15   39.57    7.25
   5  -1 -15   35.52    8.20
  -1  -5 -15   30.29    7.55
   1   5 -15   32.90    8.02
  -5   1 -15   39.40    7.01
   5  -1 -15   27.22    6.63
   1   5 -15   32.63    8.34
  -5   1 -15   33.64    8.39
  -1  -5 -15   33.23    6.19
  -1  -5 -15   34.61    6.21
  -1  -5 -15   35.05    5.08
   1   5 -15   32.73    5.06
  -5   1 -14  116.50   11.07
   1   5 -14  106.82   13.73
  -1  -5 -14  100.40   12.26
   5  -1 -14  114.62   13.34
   5  -1 -14  106.72   11.23
  -1  -5 -14  100.31    9.76
   1   5 -14  116.15   13.73
  -1  -5 -14  107.70    9.97
   5  -1 -14   92.62   11.47
  -5   1 -14   91.55   12.97
   5  -1 -14   96.18   11.42
  -1  -5 -14  101.36    8.29
   1   5 -14   95.87    8.24
  -5   1 -13   83.85    8.82
   5  -1 -13   76.19    9.04
  -1  -5 -13   85.34   10.75
   1   5 -13   82.01   11.62
   5  -1 -13   83.14   10.69
   1   5 -13   81.56   11.05
   5  -1 -13   68.69    8.97
  -1  -5 -13   82.56    8.71
  -5   1 -13   77.17   11.56
  -1  -5 -13   92.21    8.97
   1   5 -13   84.52    7.39
  -1  -5 -13   78.10    6.88
   5  -1 -13   70.55    9.42
  -5   1 -13   90.64   10.78
   1   5 -12   14.55    5.94
   5  -1 -12   24.77    6.40
  -1  -5 -12   20.22    5.89
   5  -1 -12   23.39    5.08
  -5   1 -12   16.87    4.34
  -5   1 -12   23.53    6.47
  -1  -5 -12   28.76    5.00
   1   5 -12   23.16    6.43
   5  -1 -12   17.73    4.79
  -1  -5 -12   26.27    4.70
   5  -1 -12   14.93    5.20
  -1  -5 -12   22.51    3.53
   5  -1 -12   25.25    5.64
   1   5 -12   22.82    3.72
  -5   1 -12   21.87    5.56
   1   5 -11  129.68   13.35
   5  -1 -11  158.90   14.53
  -1  -5 -11  121.17   11.70
  -5   1 -11  117.71   10.12
  -1  -5 -11  126.80    9.40
  -1  -5 -11  124.69    9.70
  -5   1 -11  107.54   12.66
   5  -1 -11  115.04   11.35
   5  -1 -11  129.15   13.00
   1   5 -11  121.04   12.65
   1   5 -11  136.00   13.22
  -1  -5 -11  114.68    7.18
   1   5 -11  129.54    8.24
   5  -1 -11  130.29   11.89
  -5   1 -11  131.20   12.23
   5  -1 -11  124.57   10.49
   1   5 -10  179.25   14.95
  -1  -5 -10  170.17   14.54
   5  -1 -10  175.83   14.10
  -5   1 -10  128.95   11.14
   5  -1 -10  177.46   14.57
  -1  -5 -10  171.79   10.85
  -1  -5 -10  166.14   10.40
   5  -1 -10  175.38   12.32
  -1  -5 -10  170.05    7.96
   5  -1 -10  179.16   13.42
   1   5 -10  166.81   14.30
  -5   1 -10  178.61   13.73
   1   5 -10  177.15    9.08
   5  -1 -10  170.24   11.79
  -5   1  -9  273.37   13.83
   5  -1  -9  283.30   17.24
   1   5  -9  281.58   17.67
  -1  -5  -9  280.37   17.87
  -1  -5  -9  268.49   12.12
  -1  -5  -9  279.89   13.24
   5  -1  -9  268.46   14.84
   5  -1  -9  270.88   17.40
  -5   1  -9  224.02   17.15
  -1  -5  -9  277.51    9.21
   1   5  -9  289.66   18.17
   5  -1  -9  270.51   15.92
   5  -1  -9  277.52   14.49
   1   5  -9  262.41   10.67
  -5   1  -9  285.30   16.97
  -1  -5  -8   25.35    5.71
   1   5  -8   26.24    6.08
   5  -1  -8   12.63    4.30
   5  -1  -8   20.19    4.28
  -5   1  -8   19.37    3.66
   5  -1  -8   24.67    5.29
  -1  -5  -8   16.27    3.04
   1   5  -8   -0.13    2.61
   5  -1  -8   25.43    5.92
  -5   1  -8   12.66    5.90
  -1  -5  -8   20.29    3.20
  -1  -5  -8   19.09    2.07
   5  -1  -8   20.84    4.57
   1   5  -8   18.27    4.99
  -5   1  -8   22.78    5.18
   1   5  -8   15.98    2.66
   1   5  -7  121.36   10.55
  -5   1  -7  121.73    8.41
   5  -1  -7  137.48   10.62
   5  -1  -7  141.74   11.90
  -1  -5  -7  135.31    8.25
  -5   1  -7  129.88   11.72
   5  -1  -7  129.23    9.87
   1   5  -7  135.26   11.51
   5  -1  -7  140.31   10.95
   5  -1  -7  140.92    9.32
  -5   1  -7  144.72   11.29
   1   5  -7  119.36    6.70
   1   5  -6  339.76   16.90
  -5   1  -6  289.01   12.61
   5  -1  -6  305.03   15.69
   5  -1  -6  320.63   16.88
  -1  -5  -6  287.43   12.01
   5  -1  -6  322.51   15.85
   1   5  -6  284.43   16.08
  -5   1  -6  297.82   16.14
   1   5  -6  295.08   10.29
   5  -1  -6  295.80   13.56
   1   5  -5  126.19    9.66
  -1  -5  -5  123.71    7.18
   5  -1  -5  129.90    9.73
  -5   1  -5  137.50    8.00
   5  -1  -5  144.77   10.55
   1   5  -5  137.74   10.28
   5  -1  -5  141.67   10.37
   1   5  -5  128.44   10.11
  -5   1  -5  127.70    9.92
   5  -1  -5  138.27    9.04
   1   5  -5  134.34    6.56
   1   5  -4    4.49    3.79
   5  -1  -4    2.64    3.79
  -5   1  -4    4.14    2.94
   5  -1  -4   -0.80    3.42
   1   5  -4    0.85    3.42
  -1  -5  -4    1.84    1.97
   1   5  -4    1.91    2.87
   5  -1  -4   -3.32    3.25
   5  -1  -4    3.63    3.05
  -5   1  -4    2.40    2.92
   1   5  -3  122.28    8.40
  -1  -5  -3  103.09    6.38
   5  -1  -3  108.58    8.35
  -5   1  -3  107.00    6.94
   1   5  -3  117.37    8.75
   5  -1  -3  114.89    8.90
  -5   1  -3   79.70    6.58
   1   5  -3  101.56    7.89
   1   5  -3  112.72    8.52
   5  -1  -3  109.85    8.66
  -1  -5  -3  112.22    9.37
   1   5  -3  101.67    5.43
  -5   1  -3  116.34    9.10
   5  -1  -3  103.07    7.78
   1   5  -2  676.33   21.25
  -1  -5  -2  610.46   17.67
   5  -1  -2  589.27   19.75
   1   5  -2  603.49   18.07
   1   5  -2  664.53   19.91
   5  -1  -2  588.73   20.55
  -5   1  -2  627.30   18.17
  -5   1  -2  618.86   17.02
   5  -1  -2  629.92   20.73
   1   5  -2  660.40   20.46
   1   5  -2  622.65   19.81
  -1  -5  -2  646.38   20.54
   5  -1  -2  627.22   19.56
  -5   1  -2  632.32   21.02
   1   5  -2  618.18   16.30
   1   5  -1  473.26   14.27
  -1  -5  -1  456.17   15.29
   1   5  -1  483.64   17.33
  -5   1  -1  471.99   15.54
   1   5  -1  470.31   15.48
   5  -1  -1  460.15   16.71
   1   5  -1  477.71   16.27
   1   5  -1  453.24   15.44
   5  -1  -1  477.78   17.75
  -5   1  -1  442.10   13.68
  -5   1  -1  492.86   17.73
  -1  -5  -1  485.38   16.43
   1   5  -1  447.15   14.17
   5  -1  -1  457.88   16.73
   5  -1  -1  482.96   16.64
   1   5   0  114.29    6.05
   1   5   0  138.40    8.14
  -1  -5   0   47.60    8.03
   1   5   0  124.02    7.03
   5  -1   0  118.71    7.91
  -5   1   0  117.05    8.10
   1   5   0  128.58    7.92
  -5   1   0  136.07    6.81
  -1  -5   0  114.88    8.07
   1   5   0  122.99    6.92
   5  -1   0  126.01    8.65
  -1  -5   0  131.77    7.80
   1   5   0  119.13    7.25
  -5   1   0  123.30    8.18
   5  -1   0  123.05    8.82
  -1  -5   1  484.83   14.48
   1   5   1  477.30   15.48
  -1  -5   1  472.73   15.41
   1   5   1  459.94   13.51
  -5   1   1  488.72   17.49
   5  -1   1  475.39   15.53
   1   5   1  451.09   15.68
   5  -1   1  498.06   14.05
   1   5   1  451.02   13.20
  -1  -5   1  452.02   16.33
   1   5   1  460.39   16.15
  -5   1   1  463.14   16.21
   5  -1   1  452.19   17.41
  -1  -5   1  461.87   14.14
  -1  -5   2  622.07   18.21
   1   5   2  570.11   17.09
   5  -1   2  577.91   17.56
   5  -1   2  529.22   20.44
  -5   1   2  630.45   21.22
  -1  -5   2  587.68   19.00
   1   5   2  595.65   14.96
  -5   1   2  608.17   20.69
   5  -1   2  610.56   16.77
   1   5   2  573.49   14.00
   1   5   2  585.96   18.43
  -1  -5   2  613.48   19.88
  -5   1   2  644.83   19.14
  -1  -5   2  620.15   15.96
   1   5   2  650.28   20.56
  -5   1   2  615.98   19.27
   1   5   3  101.53    6.50
   5  -1   3  116.92    7.26
  -1  -5   3  116.69    7.84
  -1  -5   3  113.55    8.53
   5  -1   3  106.46    9.09
   1   5   3  133.83   10.11
   5  -1   3  112.04    7.08
  -1  -5   3  108.41    8.48
  -5   1   3  101.99    8.82
   1   5   3  110.77    8.49
  -1  -5   3  110.18    5.77
  -5   1   3  120.60    7.79
  -1  -5   4    0.78    2.86
  -5   1   4    0.14    2.27
   5  -1   4    0.27    1.81
   1   5   4    1.31    1.67
   1   5   4   -0.83    2.15
  -1  -5   4   -0.83    2.75
   1   5   4   -0.33    1.87
   5  -1   4   -0.83    2.53
   1   5   4   -0.56    1.01
  -5   1   4    1.39    3.50
  -1  -5   4    1.38    3.72
   5  -1   4    4.17    2.76
  -5   1   4   -3.83    2.87
  -1  -5   4    2.18    1.80
  -5   1   5  109.03    9.87
   1   5   5  130.74    8.07
  -1  -5   5  146.73   10.18
   5  -1   5  112.41    8.14
  -1  -5   5  143.50   10.21
   1   5   5  150.10    6.07
   1   5   5  144.35    7.84
   5  -1   5  145.27   10.72
  -5   1   5  139.77   10.55
  -1  -5   5  146.10   10.59
   5  -1   5  140.12    9.08
   5  -1   5  139.10   10.68
   1   5   5  115.90   10.27
  -5   1   5  157.18    9.23
  -1  -5   5  141.94    6.11
  -5   1   6  312.01   15.44
   1   5   6  287.87   12.80
   5  -1   6  200.02   15.18
  -1  -5   6  293.81   15.47
   1   5   6  306.52    9.57
  -1  -5   6  295.62   15.70
   1   5   6  296.97   12.10
   5  -1   6  305.23   15.97
   5  -1   6  287.44   13.97
  -5   1   6  275.41   14.99
  -1  -5   6  306.32   16.22
  -1  -5   6  285.99    9.55
  -5   1   6  284.31   13.42
   1   5   6  256.08   15.79
   5  -1   6  323.28   16.34
  -5   1   7  126.82   10.60
   1   5   7  124.58    8.82
  -1  -5   7  136.30   11.02
   5  -1   7  143.64   11.39
   1   5   7  123.67    6.41
   5  -1   7  128.15   10.80
   1   5   7  128.06    8.03
  -1  -5   7  143.81   11.12
  -5   1   7  125.21   10.94
   1   5   7  158.16   12.79
   5  -1   7  133.15    9.97
  -1  -5   7  134.61   11.59
   5  -1   7  128.81   10.86
   1   5   7  133.06   11.15
  -5   1   7  133.31    9.24
  -5   1   8   24.85    5.20
  -1  -5   8   26.59    5.23
   1   5   8   23.45    5.48
   1   5   8   22.74    4.42
   5  -1   8   23.47    5.39
  -1  -5   8   20.04    4.84
   5  -1   8   27.00    5.93
   1   5   8   19.10    2.86
  -5   1   8   29.37    6.12
  -1  -5   8   22.32    2.96
  -5   1   8   24.20    4.22
   5  -1   8   14.42    4.77
   1   5   8   24.70    6.17
  -1  -5   9  282.74   17.55
   5  -1   9  271.76   17.38
   1   5   9  282.99   15.27
  -5   1   9  280.93   16.90
   1   5   9  272.75   11.47
   5  -1   9  275.50   16.90
  -1  -5   9  257.75   16.73
  -5   1   9  284.94   16.85
   1   5   9  300.22   18.10
  -5   1   9  258.25   13.98
  -1  -5   9  274.17   11.33
   1   5   9  282.64   17.55
   5  -1   9  314.20   17.84
   5  -1  10  186.80   14.85
   1   5  10  168.63   12.44
  -5   1  10  161.68   13.43
  -1  -5  10  175.99   14.41
  -1  -5  10  160.49    8.93
   1   5  10  172.77    9.41
  -1  -5  10  178.02   14.08
   5  -1  10  180.87   13.72
  -5   1  10  170.44   13.81
   1   5  10  168.70   15.18
  -5   1  10  161.83   11.52
   1   5  10  177.91   14.40
   5  -1  10  175.99   14.07
  -1  -5  10  176.84    9.27
  -5   1  11  121.49   12.06
  -1  -5  11  140.56   13.13
  -1  -5  11  124.38    8.35
   5  -1  11  127.46   12.80
   1   5  11  134.10   11.58
   1   5  11  127.00    8.63
   5  -1  11  133.30   12.20
  -1  -5  11  112.04   11.70
   1   5  11  127.38   12.87
  -5   1  11  118.69   11.94
  -5   1  11  125.36   10.23
  -5   1  11  124.43   10.35
   5  -1  11  127.06   12.66
  -1  -5  11  118.94    8.01
   1   5  11  142.59   13.29
  -1  -5  12   23.43    3.94
   1   5  12   19.43    4.99
  -5   1  12   31.17    6.47
   1   5  12   28.72    5.94
   1   5  12   20.10    3.55
   5  -1  12   18.54    5.16
  -5   1  12   30.22    7.14
  -5   1  12   16.59    4.88
  -5   1  12   14.27    3.95
  -1  -5  12   20.97    3.96
   1   5  12   20.02    5.99
   5  -1  12   16.24    5.69
   1   5  13   75.75    9.77
   1   5  13   72.23    7.35
  -5   1  13   87.04   10.88
  -5   1  13   67.30    8.17
  -5   1  13   64.40    7.99
   5  -1  13   76.04   10.61
   1   5  13   78.99   11.23
  -1  -5  13   81.75    7.46
  -1  -5  13   71.73    7.13
   1   5  14   85.60    9.24
  -5   1  14  123.06   13.08
  -5   1  14  119.52   10.68
   1   5  14  118.48   13.72
   5  -1  14  114.23   12.86
  -1  -5  14  107.27    8.67
  -5   1  14  108.13   10.72
  -1  -5  14  116.43    9.37
  -1  -5  15   32.16    5.40
   1   5  15   28.45    5.31
  -5   1  15   45.02    8.65
   5  -1  15   29.65    7.76
  -1  -5  15   30.60    5.29
  -5   1  15   36.49    6.62
   1   5  15   28.69    7.55
  -5   1  15   37.28    6.47
   1   5  16   48.60    6.89
  -5   1  16   45.40    9.01
   1   5  16   53.61   10.33
   5  -1  16   41.83    8.37
  -1  -5  16   55.65    7.14
  -5   1  16   39.20    6.49
  -1  -5  16   51.18    7.00
  -5   1  16   42.11    7.24
  -1  -5  17   19.50    4.43
   1   5  17   21.23    4.97
  -5   1  17   19.17    5.97
  -5   1  17   14.69    5.47
   1   5  17   22.50    6.61
  -1  -5  17   25.26    5.36
   5  -1  17   13.28    5.58
  -5   1  17   23.52    5.66
  -1  -5  18   65.23    7.85
   1   5  18   67.78   11.64
   5  -1  18   72.68   11.99
  -5   1  18   81.89   10.13
   5  -1  19   10.84    5.24
   1   5  19    1.60    4.94
  -1  -5  19    9.97    4.50
  -5   1  19   11.13    4.26
  -5   1  20    2.26    3.13
  -1  -5  20    0.86    2.55
   1   5  20    3.74    4.98
   5  -1  20    7.44    5.38
  -5   1  21   31.05    7.34
   5  -1  21   19.96    7.17
   1   5  21   12.78    5.32
   5  -1  22   12.21    5.94
   1   5  22   21.01    8.12
   5  -1  23   16.78    7.09
   1   5  23   17.15    7.30
   5   0 -23   13.15    6.01
   0   5 -23   30.14    9.98
  -5   0 -23    1.80    6.31
   0   5 -23   20.34    9.65
   5   0 -23    9.40    7.29
   5   0 -22   -0.54    3.42
   0   5 -22    6.47    5.08
  -5   0 -22   -1.15    4.56
   5   0 -22    5.09    5.69
   0   5 -22    0.92    5.19
   5   0 -21   10.51    5.78
  -5   0 -21    5.04    5.41
   0  -5 -21    9.86    4.84
   0   5 -21    1.07    4.30
  -5   0 -21    0.78    3.35
   0   5 -21    0.49    4.57
   5   0 -21    4.16    4.58
   0  -5 -21   10.98    6.21
   5   0 -20    8.33    4.67
   0   5 -20    5.59    4.39
  -5   0 -20    5.39    5.20
   0  -5 -20    1.28    2.88
   0   5 -20   10.60    6.36
  -5   0 -20    5.72    4.13
   0  -5 -20   -2.88    4.47
   5   0 -20    2.07    4.61
  -5   0 -19   -0.05    4.28
   0   5 -19    8.28    5.83
   5   0 -19    6.18    4.58
   0  -5 -19    6.78    3.99
   5   0 -19   12.08    6.15
  -5   0 -19   10.53    4.62
   0  -5 -19   14.39    7.38
   0   5 -19   12.01    6.31
   5   0 -18    8.35    6.03
  -5   0 -18   -3.55    4.81
   0   5 -18    4.02    5.08
[truncated: 2,722,390 more chars]
